# Supplementary material for: Twenty-eight new species of the spider genus Merizocera Fage, 1912 (Araneae, Psilodercidae) from South and Southeast Asia
Source: Zookeys. 2020 Aug 19;961:41–118. doi: 10.3897/zookeys.961.53058 (PMC7449989; doi:10.3897/zookeys.961.53058)
Supplement: XML Treatment for Merizocera baoshan [file zookeys.961.53058-treatment2.xml]

<!DOCTYPE tp:taxon-treatment
  PUBLIC "-//TaxonX//DTD Taxonomic Treatment Publishing DTD v0 20100105//EN" "tax-treatment-NSO.dtd">
<tp:taxon-treatment xmlns:tp="http://www.plazi.org/taxpub"><tp:treatment-meta><kwd-group><label>Taxon classification</label><kwd><named-content xmlns:xlink="http://www.w3.org/1999/xlink" content-type="kingdom">Animalia</named-content></kwd><kwd><named-content xmlns:xlink="http://www.w3.org/1999/xlink" content-type="order">Araneae</named-content></kwd><kwd><named-content xmlns:xlink="http://www.w3.org/1999/xlink" content-type="family">Psilodercidae</named-content></kwd></kwd-group><mixed-citation publication-type="journal"><person-group><name><surname>Chang</surname><given-names>Wan-Jin</given-names></name><name><surname>Yao</surname><given-names>Zhiyuan</given-names></name><name><surname>Li</surname><given-names>Shuqiang</given-names></name></person-group><article-title>Twenty-eight new species of the spider genus <italic><tp:taxon-name><tp:taxon-name-part taxon-name-part-type="genus" reg="Merizocera">Merizocera</tp:taxon-name-part></tp:taxon-name></italic> Fage, 1912 (<tp:taxon-name><tp:taxon-name-part taxon-name-part-type="order">Araneae</tp:taxon-name-part></tp:taxon-name>, <tp:taxon-name><tp:taxon-name-part taxon-name-part-type="family">Psilodercidae</tp:taxon-name-part></tp:taxon-name>) from South and Southeast Asia</article-title><source>Zookeys</source><day>19</day><month>8</month><year>2020</year><volume>961</volume><fpage>41</fpage><lpage>118</lpage><pub-id pub-id-type="doi">10.3897/zookeys.961.53058</pub-id></mixed-citation></tp:treatment-meta><tp:nomenclature><tp:taxon-name><object-id xmlns:xlink="http://www.w3.org/1999/xlink" content-type="arpha" xlink:type="simple">F613E874-E52C-5069-AE21-302A42B2DAAB</object-id>
              <tp:taxon-name-part taxon-name-part-type="genus" reg="Merizocera">Merizocera</tp:taxon-name-part>
              <tp:taxon-name-part taxon-name-part-type="species" reg="baoshan">baoshan</tp:taxon-name-part>
              <object-id xmlns:xlink="http://www.w3.org/1999/xlink" content-type="zoobank" xlink:type="simple">http://zoobank.org/6B67BB8B-DDA0-419D-BCD6-675144ECB22E</object-id>
            </tp:taxon-name><tp:taxon-authority>Li</tp:taxon-authority><tp:taxon-status xmlns:xlink="http://www.w3.org/1999/xlink" xlink:type="simple">sp. nov.</tp:taxon-status><xref ref-type="fig" rid="F1">Figures 1</xref><xref ref-type="fig" rid="F2">, 2</xref><xref ref-type="fig" rid="F53">, 53</xref></tp:nomenclature><tp:treatment-sec sec-type="type material" id="SECID0EBUAE"><title>Type material.</title><p><bold><italic>Holotype</italic></bold>: male (<named-content xmlns:xlink="http://www.w3.org/1999/xlink" content-type="dwc:institutional_code" xlink:type="simple">IZCAS</named-content>), Luoshui Cave (<named-content xmlns:xlink="http://www.w3.org/1999/xlink" content-type="dwc:verbatimCoordinates" xlink:type="simple"><named-content content-type="geo-json" specific-use="{&#34;type&#34;:&#34;Point&#34;,&#34;coordinates&#34;:[98.538000,25.339167]}" id="NCID0EUUAE" xlink:type="simple">25°20.35'N, 98°32.28'E</named-content></named-content>, elevation 1937 m), Jiangdong Mountain, Jiangdong Village, Gudong Town, Tengchong County, Baoshan, <bold>Yunnan</bold>, <bold>China</bold>, 15 July 2016, Y. Li leg. <bold><italic>Paratypes</italic></bold>: 3 males and 3 females (<named-content xmlns:xlink="http://www.w3.org/1999/xlink" content-type="dwc:institutional_code" xlink:type="simple">IZCAS</named-content>), same data as holotype.</p></tp:treatment-sec><tp:treatment-sec sec-type="etymology" id="SECID0EFVAE"><title>Etymology.</title><p>The specific name refers to the type locality; noun in apposition.</p></tp:treatment-sec><tp:treatment-sec sec-type="diagnosis" id="SECID0EKVAE"><title>Diagnosis.</title><p>Males of <italic><tp:taxon-name><tp:taxon-name-part taxon-name-part-type="genus" reg="Merizocera">M.</tp:taxon-name-part> <tp:taxon-name-part taxon-name-part-type="species" reg="baoshan">baoshan</tp:taxon-name-part></tp:taxon-name></italic> sp. nov. resemble those of <italic><tp:taxon-name><tp:taxon-name-part taxon-name-part-type="genus" reg="Merizocera">M.</tp:taxon-name-part> <tp:taxon-name-part taxon-name-part-type="species" reg="tengchong">tengchong</tp:taxon-name-part></tp:taxon-name></italic> sp. nov., but can be distinguished by the pointed and bent tip of the embolus (Fig. <xref ref-type="fig" rid="F1">1B</xref>) (vs. blunt and upright tip of embolus (Fig. <xref ref-type="fig" rid="F40">40B</xref>)); a distinct stalked apophysis bearing a pointed distal tip adjacent to the embolus (Fig. <xref ref-type="fig" rid="F1">1B</xref>) (vs. stalked apophysis bearing globose distal tip (Fig. <xref ref-type="fig" rid="F40">40B</xref>)); a cymbial protrusion half the length of the tegular (Fig. <xref ref-type="fig" rid="F1">1D</xref>) (vs. cymbial protrusion 1/4 the length of tegular (Fig. <xref ref-type="fig" rid="F40">40D</xref>)). The female can be distinguished from congeners by a pair of flattened ovoid spermathecae.</p><fig id="F1" position="float" orientation="portrait"><object-id xmlns:xlink="http://www.w3.org/1999/xlink" content-type="doi" xlink:type="simple">10.3897/zookeys.961.53058.figure1</object-id><object-id xmlns:xlink="http://www.w3.org/1999/xlink" content-type="arpha" xlink:type="simple">3D921DDF-834B-5956-8742-E48419E58666</object-id><label>Figure 1.</label><caption><p><italic><tp:taxon-name><tp:taxon-name-part taxon-name-part-type="genus" reg="Merizocera">Merizocera</tp:taxon-name-part> <tp:taxon-name-part taxon-name-part-type="species" reg="baoshan">baoshan</tp:taxon-name-part></tp:taxon-name></italic> sp. nov., holotype male. <bold>A</bold> Bulb, dorsal view <bold>B</bold> bulb, retrolateral view <bold>C</bold> palp, prolateral view <bold>D</bold> palp, retrolateral view. Abbreviations: CO = conductor, CP = cymbial protrusion, EM = embolus, SA = stalked apophysis.</p></caption><graphic xmlns:xlink="http://www.w3.org/1999/xlink" xlink:href="zookeys-961-041-g001.jpg" position="float" orientation="portrait" xlink:type="simple" id="oo_443226.jpg"><uri content-type="original_file" xlink:type="simple">https://binary.pensoft.net/fig/443226</uri></graphic></fig></tp:treatment-sec><tp:treatment-sec sec-type="description" id="SECID0E5XAE"><title>Description.</title><p><bold>Male</bold> (holotype). Total length 1.65; carapace 0.75 long, 0.61 wide; abdomen 0.80 long, 0.55 wide. Carapace circular, brownish, with dark brown marks laterally and dark brown median line on anterior half (Fig. <xref ref-type="fig" rid="F2">2C</xref>). Fovea shallow. Thoracic region distinctly elevated medially. Clypeus, labium and sternum dark brown. Abdomen ovoid, dark brown (Fig. <xref ref-type="fig" rid="F2">2C</xref>). Legs light brown; measurements: I and II missing, III 4.02 (1.13, 0.22, 1.13, 0.98, 0.56), IV 5.70 (1.48, 0.25, 1.70, 1.44, 0.83). Palp (Fig. <xref ref-type="fig" rid="F1">1A–D</xref>): femur slender, three times longer than patella; patella not swollen; tibia 2/3 length of femur; cymbium with distal protrusion, 1/3 length of femur, length ratio of dorsal protrusion and cymbium 0.57; bulb light brown, elongated pyriform with embolus, conductor and stalked apophysis emerging distally; embolus similar in length and 1/3 the width of tegular, with darkened pointed tip and bent at right angle; conductor tentacle-like, basally attached with embolus; stalked apophysis basally attached with embolus, bearing triangular pointed distal part.</p><fig id="F2" position="float" orientation="portrait"><object-id xmlns:xlink="http://www.w3.org/1999/xlink" content-type="doi" xlink:type="simple">10.3897/zookeys.961.53058.figure2</object-id><object-id xmlns:xlink="http://www.w3.org/1999/xlink" content-type="arpha" xlink:type="simple">EF67CDB2-91EB-5C9A-9314-796B4EAAC654</object-id><label>Figure 2.</label><caption><p><italic><tp:taxon-name><tp:taxon-name-part taxon-name-part-type="genus" reg="Merizocera">Merizocera</tp:taxon-name-part> <tp:taxon-name-part taxon-name-part-type="species" reg="baoshan">baoshan</tp:taxon-name-part></tp:taxon-name></italic> sp. nov., holotype male and paratype female. <bold>A</bold> Endogyne, dorsal view <bold>B</bold> female epigastric area, ventral view <bold>C</bold> male habitus, dorsal view <bold>D</bold> female habitus, dorsal view <bold>E</bold> female habitus, ventral view. Abbreviation: SP = spermatheca.</p></caption><graphic xmlns:xlink="http://www.w3.org/1999/xlink" xlink:href="zookeys-961-041-g002.jpg" position="float" orientation="portrait" xlink:type="simple" id="oo_443227.jpg"><uri content-type="original_file" xlink:type="simple">https://binary.pensoft.net/fig/443227</uri></graphic></fig><p><bold>Female</bold> (paratype). General features and colouration similar to those of male (Fig. <xref ref-type="fig" rid="F2">2D, E</xref>). Measurements: total length 1.68; carapace 0.71 long, 0.61 wide; abdomen 0.94 long, 0.80 wide. Leg measurements: I 4.75 (1.24, 0.25, 1.42, 1.14, 0.70), II 3.92 (1.04, 0.25, 1.10, 0.82, 0.61), III 3.27 (0.87, 0.22, 0.88, 0.80, 0.50), IV 4.76 (1.24, 0.24, 1.39, 1.13, 0.76). Epigastric area (Fig. <xref ref-type="fig" rid="F2">2B</xref>): brown, with a pair of slanting, short, pale brown bands anteriorly, posterior spanned with pale brown horizontal band. Endogyne (Fig. <xref ref-type="fig" rid="F2">2A</xref>) with pair of connected, flattened, ovoid spermathecae.</p></tp:treatment-sec><tp:treatment-sec sec-type="distribution" id="SECID0EE1AE"><title>Distribution.</title><p>Known only from the type locality (China; Fig. <xref ref-type="fig" rid="F53">53</xref>).</p></tp:treatment-sec><tp:treatment-sec><!--Section generated to contain objects referenced in tp:taxon-treatment.--><fig id="F53" position="float" orientation="portrait"><object-id xmlns:xlink="http://www.w3.org/1999/xlink" content-type="doi" xlink:type="simple">10.3897/zookeys.961.53058.figure53</object-id><object-id xmlns:xlink="http://www.w3.org/1999/xlink" content-type="arpha" xlink:type="simple">8EB6BB70-6AD2-50F0-B0FD-27C559E9CE89</object-id><label>Figure 53.</label><caption><p>Distribution records of the new species of <italic><tp:taxon-name><tp:taxon-name-part taxon-name-part-type="genus" reg="Merizocera">Merizocera</tp:taxon-name-part></tp:taxon-name></italic> from China and Myanmar. <bold>1</bold><italic><tp:taxon-name><tp:taxon-name-part taxon-name-part-type="genus" reg="Merizocera">M.</tp:taxon-name-part> <tp:taxon-name-part taxon-name-part-type="species" reg="baoshan">baoshan</tp:taxon-name-part></tp:taxon-name></italic> sp. nov. <bold>2</bold><italic><tp:taxon-name><tp:taxon-name-part taxon-name-part-type="genus" reg="Merizocera">M.</tp:taxon-name-part> <tp:taxon-name-part taxon-name-part-type="species" reg="hponkanrazi">hponkanrazi</tp:taxon-name-part></tp:taxon-name></italic> sp. nov. <bold>3</bold><italic><tp:taxon-name><tp:taxon-name-part taxon-name-part-type="genus" reg="Merizocera">M.</tp:taxon-name-part> <tp:taxon-name-part taxon-name-part-type="species" reg="kachin">kachin</tp:taxon-name-part></tp:taxon-name></italic> sp. nov. <bold>4</bold><italic><tp:taxon-name><tp:taxon-name-part taxon-name-part-type="genus" reg="Merizocera">M.</tp:taxon-name-part> <tp:taxon-name-part taxon-name-part-type="species" reg="lincang">lincang</tp:taxon-name-part></tp:taxon-name></italic> sp. nov. <bold>5</bold><italic><tp:taxon-name><tp:taxon-name-part taxon-name-part-type="genus" reg="Merizocera">M.</tp:taxon-name-part> <tp:taxon-name-part taxon-name-part-type="species" reg="mainling">mainling</tp:taxon-name-part></tp:taxon-name></italic> sp. nov. <bold>6</bold><italic><tp:taxon-name><tp:taxon-name-part taxon-name-part-type="genus" reg="Merizocera">M.</tp:taxon-name-part> <tp:taxon-name-part taxon-name-part-type="species" reg="nyingchi">nyingchi</tp:taxon-name-part></tp:taxon-name></italic> sp. nov. <bold>7</bold><italic><tp:taxon-name><tp:taxon-name-part taxon-name-part-type="genus" reg="Merizocera">M.</tp:taxon-name-part> <tp:taxon-name-part taxon-name-part-type="species" reg="putao">putao</tp:taxon-name-part></tp:taxon-name></italic> sp. nov. <bold>8</bold><italic><tp:taxon-name><tp:taxon-name-part taxon-name-part-type="genus" reg="Merizocera">M.</tp:taxon-name-part> <tp:taxon-name-part taxon-name-part-type="species" reg="tengchong">tengchong</tp:taxon-name-part></tp:taxon-name></italic> sp. nov. <bold>9</bold><italic><tp:taxon-name><tp:taxon-name-part taxon-name-part-type="genus" reg="Merizocera">M.</tp:taxon-name-part> <tp:taxon-name-part taxon-name-part-type="species" reg="wenshan">wenshan</tp:taxon-name-part></tp:taxon-name></italic> sp. nov. <bold>10</bold><italic><tp:taxon-name><tp:taxon-name-part taxon-name-part-type="genus" reg="Merizocera">M.</tp:taxon-name-part> <tp:taxon-name-part taxon-name-part-type="species" reg="wui">wui</tp:taxon-name-part></tp:taxon-name></italic> sp. nov. <bold>11</bold><italic><tp:taxon-name><tp:taxon-name-part taxon-name-part-type="genus" reg="Merizocera">M.</tp:taxon-name-part> <tp:taxon-name-part taxon-name-part-type="species" reg="yuxi">yuxi</tp:taxon-name-part></tp:taxon-name></italic> sp. nov.</p></caption><graphic xmlns:xlink="http://www.w3.org/1999/xlink" xlink:href="zookeys-961-041-g053.jpg" position="float" orientation="portrait" xlink:type="simple" id="oo_443280.jpg"><uri content-type="original_file" xlink:type="simple">https://binary.pensoft.net/fig/443280</uri></graphic></fig><fig id="F40" position="float" orientation="portrait"><object-id xmlns:xlink="http://www.w3.org/1999/xlink" content-type="doi" xlink:type="simple">10.3897/zookeys.961.53058.figure40</object-id><object-id xmlns:xlink="http://www.w3.org/1999/xlink" content-type="arpha" xlink:type="simple">0FA73109-5881-54AE-809C-9A6B2DAF72A0</object-id><label>Figure 40.</label><caption><p><italic><tp:taxon-name><tp:taxon-name-part taxon-name-part-type="genus" reg="Merizocera">Merizocera</tp:taxon-name-part> <tp:taxon-name-part taxon-name-part-type="species" reg="tengchong">tengchong</tp:taxon-name-part></tp:taxon-name></italic> sp. nov., holotype male. <bold>A</bold> Bulb, dorsal view <bold>B</bold> bulb, retrolateral view <bold>C</bold> palp, prolateral view <bold>D</bold> palp, retrolateral view. Abbreviations: CO = conductor, CP = cymbial protrusion, EM = embolus, SA = stalked apophysis.</p></caption><graphic xmlns:xlink="http://www.w3.org/1999/xlink" xlink:href="zookeys-961-041-g040.jpg" position="float" orientation="portrait" xlink:type="simple" id="oo_443267.jpg"><uri content-type="original_file" xlink:type="simple">https://binary.pensoft.net/fig/443267</uri></graphic></fig></tp:treatment-sec></tp:taxon-treatment>
