# Supplementary material for: Twenty-eight new species of the spider genus Merizocera Fage, 1912 (Araneae, Psilodercidae) from South and Southeast Asia
Source: Zookeys. 2020 Aug 19;961:41–118. doi: 10.3897/zookeys.961.53058 (PMC7449989; doi:10.3897/zookeys.961.53058)
Supplement: XML Treatment for Merizocera mandai [file zookeys.961.53058-treatment9.xml]

<!DOCTYPE tp:taxon-treatment
  PUBLIC "-//TaxonX//DTD Taxonomic Treatment Publishing DTD v0 20100105//EN" "tax-treatment-NSO.dtd">
<tp:taxon-treatment xmlns:tp="http://www.plazi.org/taxpub"><tp:treatment-meta><kwd-group><label>Taxon classification</label><kwd><named-content xmlns:xlink="http://www.w3.org/1999/xlink" content-type="kingdom">Animalia</named-content></kwd><kwd><named-content xmlns:xlink="http://www.w3.org/1999/xlink" content-type="order">Araneae</named-content></kwd><kwd><named-content xmlns:xlink="http://www.w3.org/1999/xlink" content-type="family">Psilodercidae</named-content></kwd></kwd-group><mixed-citation publication-type="journal"><person-group><name><surname>Chang</surname><given-names>Wan-Jin</given-names></name><name><surname>Yao</surname><given-names>Zhiyuan</given-names></name><name><surname>Li</surname><given-names>Shuqiang</given-names></name></person-group><article-title>Twenty-eight new species of the spider genus <italic><tp:taxon-name><tp:taxon-name-part taxon-name-part-type="genus" reg="Merizocera">Merizocera</tp:taxon-name-part></tp:taxon-name></italic> Fage, 1912 (<tp:taxon-name><tp:taxon-name-part taxon-name-part-type="order">Araneae</tp:taxon-name-part></tp:taxon-name>, <tp:taxon-name><tp:taxon-name-part taxon-name-part-type="family">Psilodercidae</tp:taxon-name-part></tp:taxon-name>) from South and Southeast Asia</article-title><source>Zookeys</source><day>19</day><month>8</month><year>2020</year><volume>961</volume><fpage>41</fpage><lpage>118</lpage><pub-id pub-id-type="doi">10.3897/zookeys.961.53058</pub-id></mixed-citation></tp:treatment-meta><tp:nomenclature><tp:taxon-name><object-id xmlns:xlink="http://www.w3.org/1999/xlink" content-type="arpha" xlink:type="simple">7D71FA60-8339-52C1-8151-6E174CD7D3AF</object-id>
              <tp:taxon-name-part taxon-name-part-type="genus" reg="Merizocera">Merizocera</tp:taxon-name-part>
              <tp:taxon-name-part taxon-name-part-type="species" reg="mandai">mandai</tp:taxon-name-part>
              <object-id xmlns:xlink="http://www.w3.org/1999/xlink" content-type="zoobank" xlink:type="simple">http://zoobank.org/F8BB7D25-0E42-443C-A087-F16B0C4CB036</object-id>
            </tp:taxon-name><tp:taxon-authority>Li</tp:taxon-authority><tp:taxon-status xmlns:xlink="http://www.w3.org/1999/xlink" xlink:type="simple">sp. nov.</tp:taxon-status><xref ref-type="fig" rid="F15">Figures 15</xref><xref ref-type="fig" rid="F16">, 16</xref><xref ref-type="fig" rid="F54">, 54</xref><tp:nomenclature-citation-list><tp:nomenclature-citation><tp:taxon-name>
                  <tp:taxon-name-part taxon-name-part-type="genus" reg="Merizocera">Merizocera</tp:taxon-name-part>
                </tp:taxon-name><comment>sp. 279: <xref ref-type="bibr" rid="B2">Li and Li 2018</xref> (molecular data).</comment></tp:nomenclature-citation></tp:nomenclature-citation-list></tp:nomenclature><tp:treatment-sec sec-type="type material" id="SECID0ECQBG"><title>Type material.</title><p><bold><italic>Holotype</italic></bold>: male (<named-content xmlns:xlink="http://www.w3.org/1999/xlink" content-type="dwc:institutional_code" xlink:type="simple">IZCAS</named-content>), near Mandai Agrotechnology Park (<named-content xmlns:xlink="http://www.w3.org/1999/xlink" content-type="dwc:verbatimCoordinates" xlink:type="simple"><named-content content-type="geo-json" specific-use="{&#34;type&#34;:&#34;Point&#34;,&#34;coordinates&#34;:[103.799000,1.415000]}" id="NCID0EVQBG" xlink:type="simple">1°24.90'N, 103°47.94'E</named-content></named-content>, elevation 46 m), Central Catchment Nature Reserve, <bold>Singapore</bold>, 1 September 2015, S. Li and Y. Tong leg. <bold><italic>Paratypes</italic></bold>: 2 females (<named-content xmlns:xlink="http://www.w3.org/1999/xlink" content-type="dwc:institutional_code" xlink:type="simple">IZCAS</named-content>), same data as holotype.</p></tp:treatment-sec><tp:treatment-sec sec-type="etymology" id="SECID0EERBG"><title>Etymology.</title><p>The specific name refers to the type locality; noun in apposition. Mandai is an important biodiversity conservation area in Singapore.</p></tp:treatment-sec><tp:treatment-sec sec-type="diagnosis" id="SECID0EJRBG"><title>Diagnosis.</title><p>Males resemble <italic><tp:taxon-name><tp:taxon-name-part taxon-name-part-type="genus" reg="Merizocera">M.</tp:taxon-name-part> <tp:taxon-name-part taxon-name-part-type="species" reg="salawa">salawa</tp:taxon-name-part></tp:taxon-name></italic> sp. nov. but can be distinguished by strongly swollen palpal tibia (Fig. <xref ref-type="fig" rid="F15">15D</xref>) (vs. palpal tibia not swollen (Fig. <xref ref-type="fig" rid="F35">35D</xref>)), presence of swollen embolus base (Fig. <xref ref-type="fig" rid="F15">15B</xref>) (vs. normal embolus base (Fig. <xref ref-type="fig" rid="F35">35B</xref>)), conductor tip not divided (Fig. <xref ref-type="fig" rid="F15">15B</xref>) (vs. bifurcate (Fig. <xref ref-type="fig" rid="F35">35B</xref>)), bulb with a notch (Fig. <xref ref-type="fig" rid="F15">15B</xref>) (vs. without notch (Fig. <xref ref-type="fig" rid="F35">35B</xref>)). The females can be distinguished by a pair of slight twisted, stalked spermathecae each bearing a globose distal part, directed downwards (Fig. <xref ref-type="fig" rid="F16">16A</xref>).</p><fig id="F15" position="float" orientation="portrait"><object-id xmlns:xlink="http://www.w3.org/1999/xlink" content-type="doi" xlink:type="simple">10.3897/zookeys.961.53058.figure15</object-id><object-id xmlns:xlink="http://www.w3.org/1999/xlink" content-type="arpha" xlink:type="simple">5E3AEF08-EE02-5A4D-AF9C-4F3C93CFDAE2</object-id><label>Figure 15.</label><caption><p><italic><tp:taxon-name><tp:taxon-name-part taxon-name-part-type="genus" reg="Merizocera">Merizocera</tp:taxon-name-part> <tp:taxon-name-part taxon-name-part-type="species" reg="mandai">mandai</tp:taxon-name-part></tp:taxon-name></italic> sp. nov., holotype male. <bold>A</bold> Bulb, dorsal view <bold>B</bold> bulb, prolateral view <bold>C</bold> palp, prolateral view <bold>D</bold> palp, retrolateral view. Abbreviations: CO = conductor, CP = cymbial protrusion, EM = embolus, NO = notch.</p></caption><graphic xmlns:xlink="http://www.w3.org/1999/xlink" xlink:href="zookeys-961-041-g015.jpg" position="float" orientation="portrait" xlink:type="simple" id="oo_443241.jpg"><uri content-type="original_file" xlink:type="simple">https://binary.pensoft.net/fig/443241</uri></graphic></fig></tp:treatment-sec><tp:treatment-sec sec-type="description" id="SECID0E5TBG"><title>Description.</title><p><bold>Male</bold> (holotype). Total length 1.41; carapace 0.62 long, 0.59 wide; abdomen 0.76 long, 0.54 wide. Carapace circular, brownish, with dark brown marks laterally and dark brown median stripe (Fig. <xref ref-type="fig" rid="F16">16C</xref>). Fovea shallow. Thoracic region distinctly elevated medially. Clypeus and labium dark brown. Sternum dark brown but lighter medially, with dark radiating lines. Abdomen slightly elongated, dark brown. Legs brown; measurements: I and II missing, III 4.09 (1.11, 0.19, 1.24, 1.05, 0.50), IV 6.30 (1.64, 0.20, 1.94, 1.68, 0.84). Palp (Fig. <xref ref-type="fig" rid="F15">15A–D</xref>): femur slender, thrice longer than patella, patella not swollen; tibia swollen proximally, half as long as femur; cymbium with distal protrusion, 1/3 femur length, length ratio of dorsal elongation and cymbium 0.67; bulb pale yellow, embolus and conductor arising distally, tegular with a notch anteriorly; embolus basally swollen, swollen part occupies half length of embolus and almost half width of bulb; conductor basally connected with embolus, tentacle-like, 1/3 length of embolus.</p><fig id="F16" position="float" orientation="portrait"><object-id xmlns:xlink="http://www.w3.org/1999/xlink" content-type="doi" xlink:type="simple">10.3897/zookeys.961.53058.figure16</object-id><object-id xmlns:xlink="http://www.w3.org/1999/xlink" content-type="arpha" xlink:type="simple">6D6562BF-583B-52A8-BE95-C723146905D1</object-id><label>Figure 16.</label><caption><p><italic><tp:taxon-name><tp:taxon-name-part taxon-name-part-type="genus" reg="Merizocera">Merizocera</tp:taxon-name-part> <tp:taxon-name-part taxon-name-part-type="species" reg="mandai">mandai</tp:taxon-name-part></tp:taxon-name></italic> sp. nov., holotype male and paratype female. <bold>A</bold> Endogyne, dorsal view <bold>B</bold> female epigastric area, ventral view <bold>C</bold> male habitus, dorsal view <bold>D</bold> female habitus, dorsal view <bold>E</bold> female habitus, ventral view. Abbreviation: SP = spermatheca.</p></caption><graphic xmlns:xlink="http://www.w3.org/1999/xlink" xlink:href="zookeys-961-041-g016.jpg" position="float" orientation="portrait" xlink:type="simple" id="oo_443242.jpg"><uri content-type="original_file" xlink:type="simple">https://binary.pensoft.net/fig/443242</uri></graphic></fig><p><bold>Female</bold> (paratype). General features and colouration similar to those of male (Fig. <xref ref-type="fig" rid="F16">16D, E</xref>). Measurements: total length 1.41; carapace 0.58 long, 0.51 wide; abdomen 0.84 long, 0.51 wide. Leg measurements: I and IV missing, II 3.97 (1.05, 0.19, 1.14, 1.00, 0.59), III 3.10 (0.83, 0.18, 0.82, 0.79, 0.48). Epigastric area (Fig. <xref ref-type="fig" rid="F16">16B</xref>): brown crescent-shaped patch. Endogyne (Fig. <xref ref-type="fig" rid="F16">16A</xref>) with a pair of slightly twisted stalked spermathecae, bearing globose distal ends pointed posteriorly, anterior-medially with a spherical structure.</p></tp:treatment-sec><tp:treatment-sec sec-type="distribution" id="SECID0EAWBG"><title>Distribution.</title><p>Known only from the type locality (Singapore; Fig. <xref ref-type="fig" rid="F54">54</xref>).</p></tp:treatment-sec><tp:treatment-sec><!--Section generated to contain objects referenced in tp:taxon-treatment.--><fig id="F54" position="float" orientation="portrait"><object-id xmlns:xlink="http://www.w3.org/1999/xlink" content-type="doi" xlink:type="simple">10.3897/zookeys.961.53058.figure54</object-id><object-id xmlns:xlink="http://www.w3.org/1999/xlink" content-type="arpha" xlink:type="simple">BB321B8C-E6DF-5D50-9294-CB33E30DACB5</object-id><label>Figure 54.</label><caption><p>Distribution records of the new species of <italic><tp:taxon-name><tp:taxon-name-part taxon-name-part-type="genus" reg="Merizocera">Merizocera</tp:taxon-name-part></tp:taxon-name></italic> from Thailand, Myanmar and Singapore. <bold>1</bold><italic><tp:taxon-name><tp:taxon-name-part taxon-name-part-type="genus" reg="Merizocera">M.</tp:taxon-name-part> <tp:taxon-name-part taxon-name-part-type="species" reg="betong">betong</tp:taxon-name-part></tp:taxon-name></italic> sp. nov. <bold>2</bold><italic><tp:taxon-name><tp:taxon-name-part taxon-name-part-type="genus" reg="Merizocera">M.</tp:taxon-name-part> <tp:taxon-name-part taxon-name-part-type="species" reg="mandai">mandai</tp:taxon-name-part></tp:taxon-name></italic> sp. nov. <bold>3</bold><italic><tp:taxon-name><tp:taxon-name-part taxon-name-part-type="genus" reg="Merizocera">M.</tp:taxon-name-part> <tp:taxon-name-part taxon-name-part-type="species" reg="krabi">krabi</tp:taxon-name-part></tp:taxon-name></italic> sp. nov. <bold>4</bold><italic><tp:taxon-name><tp:taxon-name-part taxon-name-part-type="genus" reg="Merizocera">M.</tp:taxon-name-part> <tp:taxon-name-part taxon-name-part-type="species" reg="phuket">phuket</tp:taxon-name-part></tp:taxon-name></italic> sp. nov. <bold>5</bold><italic><tp:taxon-name><tp:taxon-name-part taxon-name-part-type="genus" reg="Merizocera">M.</tp:taxon-name-part> <tp:taxon-name-part taxon-name-part-type="species" reg="ranong">ranong</tp:taxon-name-part></tp:taxon-name></italic> sp. nov. <bold>6</bold><italic><tp:taxon-name><tp:taxon-name-part taxon-name-part-type="genus" reg="Merizocera">M.</tp:taxon-name-part> <tp:taxon-name-part taxon-name-part-type="species" reg="tak">tak</tp:taxon-name-part></tp:taxon-name></italic> sp. nov. <bold>7</bold><italic><tp:taxon-name><tp:taxon-name-part taxon-name-part-type="genus" reg="Merizocera">M.</tp:taxon-name-part> <tp:taxon-name-part taxon-name-part-type="species" reg="tanintharyi">tanintharyi</tp:taxon-name-part></tp:taxon-name></italic> sp. nov. <bold>8</bold><italic><tp:taxon-name><tp:taxon-name-part taxon-name-part-type="genus" reg="Merizocera">M.</tp:taxon-name-part> <tp:taxon-name-part taxon-name-part-type="species" reg="yala">yala</tp:taxon-name-part></tp:taxon-name></italic> sp. nov.</p></caption><graphic xmlns:xlink="http://www.w3.org/1999/xlink" xlink:href="zookeys-961-041-g054.jpg" position="float" orientation="portrait" xlink:type="simple" id="oo_443281.jpg"><uri content-type="original_file" xlink:type="simple">https://binary.pensoft.net/fig/443281</uri></graphic></fig><fig id="F35" position="float" orientation="portrait"><object-id xmlns:xlink="http://www.w3.org/1999/xlink" content-type="doi" xlink:type="simple">10.3897/zookeys.961.53058.figure35</object-id><object-id xmlns:xlink="http://www.w3.org/1999/xlink" content-type="arpha" xlink:type="simple">44854D9F-828B-5F4D-A37C-CF523B6266C3</object-id><label>Figure 35.</label><caption><p><italic><tp:taxon-name><tp:taxon-name-part taxon-name-part-type="genus" reg="Merizocera">Merizocera</tp:taxon-name-part> <tp:taxon-name-part taxon-name-part-type="species" reg="salawa">salawa</tp:taxon-name-part></tp:taxon-name></italic> sp. nov., holotype male. <bold>A</bold> Bulb, dorsal view <bold>B</bold> bulb, dorsal view, embolus and conductor distorted <bold>C</bold> palp, prolateral view <bold>D</bold> palp, retrolateral view. Abbreviations: CO = conductor, CP = cymbial protrusion, EM = embolus.</p></caption><graphic xmlns:xlink="http://www.w3.org/1999/xlink" xlink:href="zookeys-961-041-g035.jpg" position="float" orientation="portrait" xlink:type="simple" id="oo_443261.jpg"><uri content-type="original_file" xlink:type="simple">https://binary.pensoft.net/fig/443261</uri></graphic></fig></tp:treatment-sec><ref-list><ref id="B2"><mixed-citation xmlns:xlink="http://www.w3.org/1999/xlink" xlink:type="simple"><person-group><name name-style="western"><surname>Li</surname><given-names>F</given-names></name><name name-style="western"><surname>Li</surname><given-names>S</given-names></name></person-group> (<year>2018</year>) <article-title>Paleocene-Eocene and Plio-Pleistocene sea-level changes as “species pumps” in Southeast Asia: Evidence from <italic><tp:taxon-name><tp:taxon-name-part taxon-name-part-type="genus">Althepus</tp:taxon-name-part></tp:taxon-name></italic> spiders.</article-title><source>Molecular Phylogenetics and Evolution</source><volume>127</volume>: <fpage>545</fpage>–<lpage>555</lpage>. <ext-link xlink:type="simple" ext-link-type="doi" xlink:href="10.1016/j.ympev.2018.05.014">https://doi.org/10.1016/j.ympev.2018.05.014</ext-link></mixed-citation></ref></ref-list></tp:taxon-treatment>
