# Supplementary material for: Twenty-eight new species of the spider genus Merizocera Fage, 1912 (Araneae, Psilodercidae) from South and Southeast Asia
Source: Zookeys. 2020 Aug 19;961:41–118. doi: 10.3897/zookeys.961.53058 (PMC7449989; doi:10.3897/zookeys.961.53058)
Supplement: XML Treatment for Merizocera krabi [file zookeys.961.53058-treatment10.xml]

<!DOCTYPE tp:taxon-treatment
  PUBLIC "-//TaxonX//DTD Taxonomic Treatment Publishing DTD v0 20100105//EN" "tax-treatment-NSO.dtd">
<tp:taxon-treatment xmlns:tp="http://www.plazi.org/taxpub"><tp:treatment-meta><kwd-group><label>Taxon classification</label><kwd><named-content xmlns:xlink="http://www.w3.org/1999/xlink" content-type="kingdom">Animalia</named-content></kwd><kwd><named-content xmlns:xlink="http://www.w3.org/1999/xlink" content-type="order">Araneae</named-content></kwd><kwd><named-content xmlns:xlink="http://www.w3.org/1999/xlink" content-type="family">Psilodercidae</named-content></kwd></kwd-group><mixed-citation publication-type="journal"><person-group><name><surname>Chang</surname><given-names>Wan-Jin</given-names></name><name><surname>Yao</surname><given-names>Zhiyuan</given-names></name><name><surname>Li</surname><given-names>Shuqiang</given-names></name></person-group><article-title>Twenty-eight new species of the spider genus <italic><tp:taxon-name><tp:taxon-name-part taxon-name-part-type="genus" reg="Merizocera">Merizocera</tp:taxon-name-part></tp:taxon-name></italic> Fage, 1912 (<tp:taxon-name><tp:taxon-name-part taxon-name-part-type="order">Araneae</tp:taxon-name-part></tp:taxon-name>, <tp:taxon-name><tp:taxon-name-part taxon-name-part-type="family">Psilodercidae</tp:taxon-name-part></tp:taxon-name>) from South and Southeast Asia</article-title><source>Zookeys</source><day>19</day><month>8</month><year>2020</year><volume>961</volume><fpage>41</fpage><lpage>118</lpage><pub-id pub-id-type="doi">10.3897/zookeys.961.53058</pub-id></mixed-citation></tp:treatment-meta><tp:nomenclature><tp:taxon-name><object-id xmlns:xlink="http://www.w3.org/1999/xlink" content-type="arpha" xlink:type="simple">57938962-DE99-5620-94AC-D51DD8C5B47A</object-id>
              <tp:taxon-name-part taxon-name-part-type="genus" reg="Merizocera">Merizocera</tp:taxon-name-part>
              <tp:taxon-name-part taxon-name-part-type="species" reg="krabi">krabi</tp:taxon-name-part>
              <object-id xmlns:xlink="http://www.w3.org/1999/xlink" content-type="zoobank" xlink:type="simple">http://zoobank.org/6EDA6125-F3EF-4D4D-AF5C-F78E2301B303</object-id>
            </tp:taxon-name><tp:taxon-authority>Li</tp:taxon-authority><tp:taxon-status xmlns:xlink="http://www.w3.org/1999/xlink" xlink:type="simple">sp. nov.</tp:taxon-status><xref ref-type="fig" rid="F17">Figures 17</xref><xref ref-type="fig" rid="F18">, 18</xref><xref ref-type="fig" rid="F54">, 54</xref><tp:nomenclature-citation-list><tp:nomenclature-citation><tp:taxon-name>
                  <tp:taxon-name-part taxon-name-part-type="genus" reg="Merizocera">Merizocera</tp:taxon-name-part>
                </tp:taxon-name><comment>sp. 185: <xref ref-type="bibr" rid="B2">Li and Li 2018</xref> (molecular data).</comment></tp:nomenclature-citation></tp:nomenclature-citation-list></tp:nomenclature><tp:treatment-sec sec-type="type material" id="SECID0EOYBG"><title>Type material.</title><p><bold><italic>Holotype</italic></bold>: male (<named-content xmlns:xlink="http://www.w3.org/1999/xlink" content-type="dwc:institutional_code" xlink:type="simple">IZCAS</named-content>), Ban Chong Plee Village (<named-content xmlns:xlink="http://www.w3.org/1999/xlink" content-type="dwc:verbatimCoordinates" xlink:type="simple"><named-content content-type="geo-json" specific-use="{&#34;type&#34;:&#34;Point&#34;,&#34;coordinates&#34;:[98.853667,8.085333]}" id="NCID0EBZBG" xlink:type="simple">8°5.12'N, 98°51.22'E</named-content></named-content>, elevation 442 m), Muang District, <bold>Krabi</bold>, <bold>Thailand</bold>, 25 October 2014, P. Wongprom leg. <bold><italic>Paratype</italic></bold>: 1 female (<named-content xmlns:xlink="http://www.w3.org/1999/xlink" content-type="dwc:institutional_code" xlink:type="simple">IZCAS</named-content>), same data as holotype.</p></tp:treatment-sec><tp:treatment-sec sec-type="etymology" id="SECID0ESZBG"><title>Etymology.</title><p>The specific name refers to the type locality; noun in apposition.</p></tp:treatment-sec><tp:treatment-sec sec-type="diagnosis" id="SECID0EXZBG"><title>Diagnosis.</title><p>Diagnosis features of males are discussed under <italic><tp:taxon-name><tp:taxon-name-part taxon-name-part-type="genus" reg="Merizocera">M.</tp:taxon-name-part> <tp:taxon-name-part taxon-name-part-type="species" reg="hponkanrazi">hponkanrazi</tp:taxon-name-part></tp:taxon-name></italic> sp. nov. Males can be distinguished by an elongated pyriform bulb with a triangular conductor adjacent to the base of the embolus (Fig. <xref ref-type="fig" rid="F17">17D</xref>), embolus approx. half as long as the tegulum. The females can be distinguished from congeners by two pairs of twisted stalked spermathecae bearing globose distal ends (Fig. <xref ref-type="fig" rid="F18">18A</xref>).</p><fig id="F17" position="float" orientation="portrait"><object-id xmlns:xlink="http://www.w3.org/1999/xlink" content-type="doi" xlink:type="simple">10.3897/zookeys.961.53058.figure17</object-id><object-id xmlns:xlink="http://www.w3.org/1999/xlink" content-type="arpha" xlink:type="simple">26DFFCFF-068A-5609-9CC2-FB9CDFFA0981</object-id><label>Figure 17.</label><caption><p><italic><tp:taxon-name><tp:taxon-name-part taxon-name-part-type="genus" reg="Merizocera">Merizocera</tp:taxon-name-part> <tp:taxon-name-part taxon-name-part-type="species" reg="krabi">krabi</tp:taxon-name-part></tp:taxon-name></italic> sp. nov., holotype male. <bold>A</bold> Bulb, dorsal view <bold>B</bold> bulb, ventral view <bold>C</bold> palp, prolateral view <bold>D</bold> palp, retrolateral view. Abbreviations: CO = conductor, CP = cymbial protrusion, EM = embolus.</p></caption><graphic xmlns:xlink="http://www.w3.org/1999/xlink" xlink:href="zookeys-961-041-g017.jpg" position="float" orientation="portrait" xlink:type="simple" id="oo_443243.jpg"><uri content-type="original_file" xlink:type="simple">https://binary.pensoft.net/fig/443243</uri></graphic></fig></tp:treatment-sec><tp:treatment-sec sec-type="description" id="SECID0EQ2BG"><title>Description.</title><p><bold>Male</bold> (holotype). Total length 1.44; carapace 0.72 long, 0.63 wide; abdomen 0.72 long, 0.48 wide. Carapace circular, brown, with dark brown radiating marks (Fig. <xref ref-type="fig" rid="F18">18C</xref>). Fovea shallow. Thoracic region distinctly elevated medially. Clypeus and labium dark brown. Sternum dark brown, with dark radiating lines. Abdomen slightly elongated, dark brown. Legs brown; measurements: I and IV missing, II 6.50 (1.84, 0.23, 2.00, 1.68, 0.75), III 4.83 (1.39, 0.23, 1.47, 1.19, 0.55). Palp (Fig. <xref ref-type="fig" rid="F17">17A–D</xref>): femur slender, four times longer than patella; patella not swollen; tibia not swollen; cymbium with distal protrusion, 1/3 femur length, length ratio of dorsal elongation and cymbium 0.88; bulb pale yellow, elongated pyriform-shaped with embolus and conductor arising distally; embolus bent with laminar base, laminar part 1/2 length of embolus, entire embolus 1/2 length of tegular; conductor triangular, adjacent to embolus, 1/5 length of embolus.</p><fig id="F18" position="float" orientation="portrait"><object-id xmlns:xlink="http://www.w3.org/1999/xlink" content-type="doi" xlink:type="simple">10.3897/zookeys.961.53058.figure18</object-id><object-id xmlns:xlink="http://www.w3.org/1999/xlink" content-type="arpha" xlink:type="simple">764E895F-9E20-50C2-ADC5-90B39948427F</object-id><label>Figure 18.</label><caption><p><italic><tp:taxon-name><tp:taxon-name-part taxon-name-part-type="genus" reg="Merizocera">Merizocera</tp:taxon-name-part> <tp:taxon-name-part taxon-name-part-type="species" reg="krabi">krabi</tp:taxon-name-part></tp:taxon-name></italic> sp. nov., holotype male and paratype female. <bold>A</bold> Endogyne, dorsal view <bold>B</bold> female epigastric area, ventral view <bold>C</bold> male habitus, dorsal view <bold>D</bold> female habitus, dorsal view <bold>E</bold> female habitus, ventral view. Abbreviation: SP = spermatheca.</p></caption><graphic xmlns:xlink="http://www.w3.org/1999/xlink" xlink:href="zookeys-961-041-g018.jpg" position="float" orientation="portrait" xlink:type="simple" id="oo_443244.jpg"><uri content-type="original_file" xlink:type="simple">https://binary.pensoft.net/fig/443244</uri></graphic></fig><p><bold>Female</bold> (paratype). General features and colouration similar to those of male (Fig. <xref ref-type="fig" rid="F18">18D, E</xref>). Measurements: total length 1.70; carapace 0.67 long, 0.54 wide; abdomen 0.98 long, 0.82 wide. Leg measurements: I 5.44 (1.44, 0.19, 1.66, 1.38, 0.77), II missing, III 3.43 (0.90, 0.19, 1.00, 0.83, 0.51), IV 4.89 (1.28, 0.19, 1.48, 1.25, 0.69). Epigastric area (Fig. <xref ref-type="fig" rid="F18">18B</xref>): dark brown, semi-circular. Endogyne (Fig. <xref ref-type="fig" rid="F18">18A</xref>) with two pairs of twisted stalked spermathecae with globose distal ends, lateral pairs almost horizontal, median pairs upright.</p></tp:treatment-sec><tp:treatment-sec sec-type="distribution" id="SECID0ES4BG"><title>Distribution.</title><p>Known only from the type locality (Thailand; Fig. <xref ref-type="fig" rid="F54">54</xref>).</p></tp:treatment-sec><tp:treatment-sec><!--Section generated to contain objects referenced in tp:taxon-treatment.--><fig id="F54" position="float" orientation="portrait"><object-id xmlns:xlink="http://www.w3.org/1999/xlink" content-type="doi" xlink:type="simple">10.3897/zookeys.961.53058.figure54</object-id><object-id xmlns:xlink="http://www.w3.org/1999/xlink" content-type="arpha" xlink:type="simple">BB321B8C-E6DF-5D50-9294-CB33E30DACB5</object-id><label>Figure 54.</label><caption><p>Distribution records of the new species of <italic><tp:taxon-name><tp:taxon-name-part taxon-name-part-type="genus" reg="Merizocera">Merizocera</tp:taxon-name-part></tp:taxon-name></italic> from Thailand, Myanmar and Singapore. <bold>1</bold><italic><tp:taxon-name><tp:taxon-name-part taxon-name-part-type="genus" reg="Merizocera">M.</tp:taxon-name-part> <tp:taxon-name-part taxon-name-part-type="species" reg="betong">betong</tp:taxon-name-part></tp:taxon-name></italic> sp. nov. <bold>2</bold><italic><tp:taxon-name><tp:taxon-name-part taxon-name-part-type="genus" reg="Merizocera">M.</tp:taxon-name-part> <tp:taxon-name-part taxon-name-part-type="species" reg="mandai">mandai</tp:taxon-name-part></tp:taxon-name></italic> sp. nov. <bold>3</bold><italic><tp:taxon-name><tp:taxon-name-part taxon-name-part-type="genus" reg="Merizocera">M.</tp:taxon-name-part> <tp:taxon-name-part taxon-name-part-type="species" reg="krabi">krabi</tp:taxon-name-part></tp:taxon-name></italic> sp. nov. <bold>4</bold><italic><tp:taxon-name><tp:taxon-name-part taxon-name-part-type="genus" reg="Merizocera">M.</tp:taxon-name-part> <tp:taxon-name-part taxon-name-part-type="species" reg="phuket">phuket</tp:taxon-name-part></tp:taxon-name></italic> sp. nov. <bold>5</bold><italic><tp:taxon-name><tp:taxon-name-part taxon-name-part-type="genus" reg="Merizocera">M.</tp:taxon-name-part> <tp:taxon-name-part taxon-name-part-type="species" reg="ranong">ranong</tp:taxon-name-part></tp:taxon-name></italic> sp. nov. <bold>6</bold><italic><tp:taxon-name><tp:taxon-name-part taxon-name-part-type="genus" reg="Merizocera">M.</tp:taxon-name-part> <tp:taxon-name-part taxon-name-part-type="species" reg="tak">tak</tp:taxon-name-part></tp:taxon-name></italic> sp. nov. <bold>7</bold><italic><tp:taxon-name><tp:taxon-name-part taxon-name-part-type="genus" reg="Merizocera">M.</tp:taxon-name-part> <tp:taxon-name-part taxon-name-part-type="species" reg="tanintharyi">tanintharyi</tp:taxon-name-part></tp:taxon-name></italic> sp. nov. <bold>8</bold><italic><tp:taxon-name><tp:taxon-name-part taxon-name-part-type="genus" reg="Merizocera">M.</tp:taxon-name-part> <tp:taxon-name-part taxon-name-part-type="species" reg="yala">yala</tp:taxon-name-part></tp:taxon-name></italic> sp. nov.</p></caption><graphic xmlns:xlink="http://www.w3.org/1999/xlink" xlink:href="zookeys-961-041-g054.jpg" position="float" orientation="portrait" xlink:type="simple" id="oo_443281.jpg"><uri content-type="original_file" xlink:type="simple">https://binary.pensoft.net/fig/443281</uri></graphic></fig></tp:treatment-sec><ref-list><ref id="B2"><mixed-citation xmlns:xlink="http://www.w3.org/1999/xlink" xlink:type="simple"><person-group><name name-style="western"><surname>Li</surname><given-names>F</given-names></name><name name-style="western"><surname>Li</surname><given-names>S</given-names></name></person-group> (<year>2018</year>) <article-title>Paleocene-Eocene and Plio-Pleistocene sea-level changes as “species pumps” in Southeast Asia: Evidence from <italic><tp:taxon-name><tp:taxon-name-part taxon-name-part-type="genus">Althepus</tp:taxon-name-part></tp:taxon-name></italic> spiders.</article-title><source>Molecular Phylogenetics and Evolution</source><volume>127</volume>: <fpage>545</fpage>–<lpage>555</lpage>. <ext-link xlink:type="simple" ext-link-type="doi" xlink:href="10.1016/j.ympev.2018.05.014">https://doi.org/10.1016/j.ympev.2018.05.014</ext-link></mixed-citation></ref></ref-list></tp:taxon-treatment>
