# Supplementary material for: Twenty-eight new species of the spider genus Merizocera Fage, 1912 (Araneae, Psilodercidae) from South and Southeast Asia
Source: Zookeys. 2020 Aug 19;961:41–118. doi: 10.3897/zookeys.961.53058 (PMC7449989; doi:10.3897/zookeys.961.53058)
Supplement: XML Treatment for Merizocera mainling [file zookeys.961.53058-treatment13.xml]

<!DOCTYPE tp:taxon-treatment
  PUBLIC "-//TaxonX//DTD Taxonomic Treatment Publishing DTD v0 20100105//EN" "tax-treatment-NSO.dtd">
<tp:taxon-treatment xmlns:tp="http://www.plazi.org/taxpub"><tp:treatment-meta><kwd-group><label>Taxon classification</label><kwd><named-content xmlns:xlink="http://www.w3.org/1999/xlink" content-type="kingdom">Animalia</named-content></kwd><kwd><named-content xmlns:xlink="http://www.w3.org/1999/xlink" content-type="order">Araneae</named-content></kwd><kwd><named-content xmlns:xlink="http://www.w3.org/1999/xlink" content-type="family">Psilodercidae</named-content></kwd></kwd-group><mixed-citation publication-type="journal"><person-group><name><surname>Chang</surname><given-names>Wan-Jin</given-names></name><name><surname>Yao</surname><given-names>Zhiyuan</given-names></name><name><surname>Li</surname><given-names>Shuqiang</given-names></name></person-group><article-title>Twenty-eight new species of the spider genus <italic><tp:taxon-name><tp:taxon-name-part taxon-name-part-type="genus" reg="Merizocera">Merizocera</tp:taxon-name-part></tp:taxon-name></italic> Fage, 1912 (<tp:taxon-name><tp:taxon-name-part taxon-name-part-type="order">Araneae</tp:taxon-name-part></tp:taxon-name>, <tp:taxon-name><tp:taxon-name-part taxon-name-part-type="family">Psilodercidae</tp:taxon-name-part></tp:taxon-name>) from South and Southeast Asia</article-title><source>Zookeys</source><day>19</day><month>8</month><year>2020</year><volume>961</volume><fpage>41</fpage><lpage>118</lpage><pub-id pub-id-type="doi">10.3897/zookeys.961.53058</pub-id></mixed-citation></tp:treatment-meta><tp:nomenclature><tp:taxon-name><object-id xmlns:xlink="http://www.w3.org/1999/xlink" content-type="arpha" xlink:type="simple">E522561B-A91F-5EE4-B5D8-38F71113A721</object-id>
              <tp:taxon-name-part taxon-name-part-type="genus" reg="Merizocera">Merizocera</tp:taxon-name-part>
              <tp:taxon-name-part taxon-name-part-type="species" reg="mainling">mainling</tp:taxon-name-part>
              <object-id xmlns:xlink="http://www.w3.org/1999/xlink" content-type="zoobank" xlink:type="simple">http://zoobank.org/598BF801-F7D7-42BB-9219-1A2838068922</object-id>
            </tp:taxon-name><tp:taxon-authority>Li</tp:taxon-authority><tp:taxon-status xmlns:xlink="http://www.w3.org/1999/xlink" xlink:type="simple">sp. nov.</tp:taxon-status><xref ref-type="fig" rid="F22">Figures 22</xref><xref ref-type="fig" rid="F23">, 23</xref><xref ref-type="fig" rid="F53">, 53</xref><tp:nomenclature-citation-list><tp:nomenclature-citation><tp:taxon-name>
                  <tp:taxon-name-part taxon-name-part-type="genus" reg="Merizocera">Merizocera</tp:taxon-name-part>
                </tp:taxon-name><comment>sp. 46: <xref ref-type="bibr" rid="B2">Li and Li 2018</xref> (molecular data).</comment></tp:nomenclature-citation></tp:nomenclature-citation-list></tp:nomenclature><tp:treatment-sec sec-type="type material" id="SECID0ECTAI"><title>Type material.</title><p><bold><italic>Holotype</italic></bold>: male (<named-content xmlns:xlink="http://www.w3.org/1999/xlink" content-type="dwc:institutional_code" xlink:type="simple">IZCAS</named-content>), northern Mainling County (<named-content xmlns:xlink="http://www.w3.org/1999/xlink" content-type="dwc:verbatimCoordinates" xlink:type="simple"><named-content content-type="geo-json" specific-use="{&#34;type&#34;:&#34;Point&#34;,&#34;coordinates&#34;:[94.221833,29.221833]}" id="NCID0EVTAI" xlink:type="simple">29°13.31'N, 94°13.31'E</named-content></named-content>, elevation 3050 m), Nyingchi, <bold>Tibet</bold>, <bold>China</bold>, 13 August 2013, L. Lin leg. <bold><italic>Paratypes</italic></bold>: 1 male and 1 female (<named-content xmlns:xlink="http://www.w3.org/1999/xlink" content-type="dwc:institutional_code" xlink:type="simple">IZCAS</named-content>), same data as holotype.</p></tp:treatment-sec><tp:treatment-sec sec-type="etymology" id="SECID0EGUAI"><title>Etymology.</title><p>The specific name refers to the type locality; noun in apposition.</p></tp:treatment-sec><tp:treatment-sec sec-type="diagnosis" id="SECID0ELUAI"><title>Diagnosis.</title><p>Males resemble <italic><tp:taxon-name><tp:taxon-name-part taxon-name-part-type="genus" reg="Merizocera">M.</tp:taxon-name-part> <tp:taxon-name-part taxon-name-part-type="species" reg="tanintharyi">tanintharyi</tp:taxon-name-part></tp:taxon-name></italic> sp. nov. but can be distinguished by a thin darkened embolus (Fig. <xref ref-type="fig" rid="F22">22B</xref>) (vs. thick and dark only at tip (Fig. <xref ref-type="fig" rid="F38">38A</xref>)), conductor lamina-like and shorter than embolus (Fig. <xref ref-type="fig" rid="F22">22B</xref>) (vs. conductor appendage-like and similar length as embolus (Fig. <xref ref-type="fig" rid="F38">38B</xref>)), presence of clypeus protrusion (Fig. <xref ref-type="fig" rid="F23">23C</xref>) (vs. absence of clypeal protrusion), absence of cymbial protrusion (vs. presence of cymbial protrusion (Fig. <xref ref-type="fig" rid="F38">38D</xref>)). The females can be distinguished by two pairs of twisted spermathecae (Fig. <xref ref-type="fig" rid="F23">23A</xref>) (vs. three pairs of short tubular spermathecae (Fig. <xref ref-type="fig" rid="F39">39A</xref>)).</p><fig id="F22" position="float" orientation="portrait"><object-id xmlns:xlink="http://www.w3.org/1999/xlink" content-type="doi" xlink:type="simple">10.3897/zookeys.961.53058.figure22</object-id><object-id xmlns:xlink="http://www.w3.org/1999/xlink" content-type="arpha" xlink:type="simple">E50EDE35-2FEE-5D93-AF57-ADC83016BABF</object-id><label>Figure 22.</label><caption><p><italic><tp:taxon-name><tp:taxon-name-part taxon-name-part-type="genus" reg="Merizocera">Merizocera</tp:taxon-name-part> <tp:taxon-name-part taxon-name-part-type="species" reg="mainling">mainling</tp:taxon-name-part></tp:taxon-name></italic> sp. nov., holotype male. <bold>A</bold> Bulb, dorsal view <bold>B</bold> bulb, ventral view <bold>C</bold> palp, prolateral view <bold>D</bold> palp, retrolateral view. Abbreviations: CO = conductor, EM = embolus.</p></caption><graphic xmlns:xlink="http://www.w3.org/1999/xlink" xlink:href="zookeys-961-041-g022.jpg" position="float" orientation="portrait" xlink:type="simple" id="oo_443248.jpg"><uri content-type="original_file" xlink:type="simple">https://binary.pensoft.net/fig/443248</uri></graphic></fig></tp:treatment-sec><tp:treatment-sec sec-type="description" id="SECID0E3WAI"><title>Description.</title><p><bold>Male</bold> (holotype). Total length 1.72; carapace 0.84 long, 0.65 wide; abdomen 0.82 long, 0.66 wide. Carapace circular, brownish, with dark brown radiating marks (Fig. <xref ref-type="fig" rid="F23">23C</xref>). Fovea shallow. Thoracic region distinctly elevated medially. Clypeus brownish, with large protrusion provided with long setae (Fig. <xref ref-type="fig" rid="F23">23C</xref>). Labium and sternum dark brown. Abdomen ovoid, dark brown (Fig. <xref ref-type="fig" rid="F23">23E</xref>). Legs light brown; measurements: I 6.34 (1.70, 0.26, 1.92, 1.68, 0.78), II missing, III 3.74 (1.05, 0.22, 1.05, 0.93, 0.49), IV 5.10 (1.36, 0.24, 1.53, 1.27, 0.70). Palp (Fig. <xref ref-type="fig" rid="F22">22A–D</xref>): femur slender, thrice longer than patella; patella not swollen; tibia slightly swollen proximally; cymbium without dorsal protrusion, 1/3 femur length; bulb pale yellow, pyriform with embolus and conductor arising distally; embolus thin and dark, arising laterally, longer than the width of bulb; conductor lamina-like, half the width of bulb.</p><p><bold>Female</bold> (paratype). General features and colouration similar to those of male (Fig. <xref ref-type="fig" rid="F23">23D, E</xref>). Measurements: total length 1.76; carapace 0.79 long, 0.65 wide; abdomen 0.94 long, 0.82 wide. Leg measurements: I 4.48 (1.18, 0.25, 1.38, 1.04, 0.63), II 3.70 (1.00, 0.24, 1.08, 0.85, 0.53), III 3.19 (0.89, 0.23, 0.87, 0.75, 0.45), IV 4.38 (1.15, 0.23, 1.33, 1.04, 0.63). Epigastric area (Fig. <xref ref-type="fig" rid="F23">23B</xref>): dark brown, nearly trapezoidal patch. Endogyne (Fig. <xref ref-type="fig" rid="F23">23A</xref>) with two pairs of long, twisted, stalked spermathecae with blunt ends.</p><fig id="F23" position="float" orientation="portrait"><object-id xmlns:xlink="http://www.w3.org/1999/xlink" content-type="doi" xlink:type="simple">10.3897/zookeys.961.53058.figure23</object-id><object-id xmlns:xlink="http://www.w3.org/1999/xlink" content-type="arpha" xlink:type="simple">D14D4981-0A12-5D50-86D1-F50055B197A8</object-id><label>Figure 23.</label><caption><p><italic><tp:taxon-name><tp:taxon-name-part taxon-name-part-type="genus" reg="Merizocera">Merizocera</tp:taxon-name-part> <tp:taxon-name-part taxon-name-part-type="species" reg="mainling">mainling</tp:taxon-name-part></tp:taxon-name></italic> sp. nov., holotype male and paratype female. <bold>A</bold> Endogyne, dorsal view <bold>B</bold> female epigastric area, ventral view <bold>C</bold> male habitus, dorsal view <bold>D</bold> female habitus, dorsal view <bold>E</bold> female habitus, ventral view. Abbreviations: PT = clypeal protrusion, SP = spermatheca.</p></caption><graphic xmlns:xlink="http://www.w3.org/1999/xlink" xlink:href="zookeys-961-041-g023.jpg" position="float" orientation="portrait" xlink:type="simple" id="oo_443249.jpg"><uri content-type="original_file" xlink:type="simple">https://binary.pensoft.net/fig/443249</uri></graphic></fig></tp:treatment-sec><tp:treatment-sec sec-type="distribution" id="SECID0EGZAI"><title>Distribution.</title><p>Known only from the type locality (China; Fig. <xref ref-type="fig" rid="F53">53</xref>).</p></tp:treatment-sec><tp:treatment-sec><!--Section generated to contain objects referenced in tp:taxon-treatment.--><fig id="F53" position="float" orientation="portrait"><object-id xmlns:xlink="http://www.w3.org/1999/xlink" content-type="doi" xlink:type="simple">10.3897/zookeys.961.53058.figure53</object-id><object-id xmlns:xlink="http://www.w3.org/1999/xlink" content-type="arpha" xlink:type="simple">8EB6BB70-6AD2-50F0-B0FD-27C559E9CE89</object-id><label>Figure 53.</label><caption><p>Distribution records of the new species of <italic><tp:taxon-name><tp:taxon-name-part taxon-name-part-type="genus" reg="Merizocera">Merizocera</tp:taxon-name-part></tp:taxon-name></italic> from China and Myanmar. <bold>1</bold><italic><tp:taxon-name><tp:taxon-name-part taxon-name-part-type="genus" reg="Merizocera">M.</tp:taxon-name-part> <tp:taxon-name-part taxon-name-part-type="species" reg="baoshan">baoshan</tp:taxon-name-part></tp:taxon-name></italic> sp. nov. <bold>2</bold><italic><tp:taxon-name><tp:taxon-name-part taxon-name-part-type="genus" reg="Merizocera">M.</tp:taxon-name-part> <tp:taxon-name-part taxon-name-part-type="species" reg="hponkanrazi">hponkanrazi</tp:taxon-name-part></tp:taxon-name></italic> sp. nov. <bold>3</bold><italic><tp:taxon-name><tp:taxon-name-part taxon-name-part-type="genus" reg="Merizocera">M.</tp:taxon-name-part> <tp:taxon-name-part taxon-name-part-type="species" reg="kachin">kachin</tp:taxon-name-part></tp:taxon-name></italic> sp. nov. <bold>4</bold><italic><tp:taxon-name><tp:taxon-name-part taxon-name-part-type="genus" reg="Merizocera">M.</tp:taxon-name-part> <tp:taxon-name-part taxon-name-part-type="species" reg="lincang">lincang</tp:taxon-name-part></tp:taxon-name></italic> sp. nov. <bold>5</bold><italic><tp:taxon-name><tp:taxon-name-part taxon-name-part-type="genus" reg="Merizocera">M.</tp:taxon-name-part> <tp:taxon-name-part taxon-name-part-type="species" reg="mainling">mainling</tp:taxon-name-part></tp:taxon-name></italic> sp. nov. <bold>6</bold><italic><tp:taxon-name><tp:taxon-name-part taxon-name-part-type="genus" reg="Merizocera">M.</tp:taxon-name-part> <tp:taxon-name-part taxon-name-part-type="species" reg="nyingchi">nyingchi</tp:taxon-name-part></tp:taxon-name></italic> sp. nov. <bold>7</bold><italic><tp:taxon-name><tp:taxon-name-part taxon-name-part-type="genus" reg="Merizocera">M.</tp:taxon-name-part> <tp:taxon-name-part taxon-name-part-type="species" reg="putao">putao</tp:taxon-name-part></tp:taxon-name></italic> sp. nov. <bold>8</bold><italic><tp:taxon-name><tp:taxon-name-part taxon-name-part-type="genus" reg="Merizocera">M.</tp:taxon-name-part> <tp:taxon-name-part taxon-name-part-type="species" reg="tengchong">tengchong</tp:taxon-name-part></tp:taxon-name></italic> sp. nov. <bold>9</bold><italic><tp:taxon-name><tp:taxon-name-part taxon-name-part-type="genus" reg="Merizocera">M.</tp:taxon-name-part> <tp:taxon-name-part taxon-name-part-type="species" reg="wenshan">wenshan</tp:taxon-name-part></tp:taxon-name></italic> sp. nov. <bold>10</bold><italic><tp:taxon-name><tp:taxon-name-part taxon-name-part-type="genus" reg="Merizocera">M.</tp:taxon-name-part> <tp:taxon-name-part taxon-name-part-type="species" reg="wui">wui</tp:taxon-name-part></tp:taxon-name></italic> sp. nov. <bold>11</bold><italic><tp:taxon-name><tp:taxon-name-part taxon-name-part-type="genus" reg="Merizocera">M.</tp:taxon-name-part> <tp:taxon-name-part taxon-name-part-type="species" reg="yuxi">yuxi</tp:taxon-name-part></tp:taxon-name></italic> sp. nov.</p></caption><graphic xmlns:xlink="http://www.w3.org/1999/xlink" xlink:href="zookeys-961-041-g053.jpg" position="float" orientation="portrait" xlink:type="simple" id="oo_443280.jpg"><uri content-type="original_file" xlink:type="simple">https://binary.pensoft.net/fig/443280</uri></graphic></fig><fig id="F38" position="float" orientation="portrait"><object-id xmlns:xlink="http://www.w3.org/1999/xlink" content-type="doi" xlink:type="simple">10.3897/zookeys.961.53058.figure38</object-id><object-id xmlns:xlink="http://www.w3.org/1999/xlink" content-type="arpha" xlink:type="simple">F065B1DB-7D8F-5721-8FFC-8A955E2C6AE7</object-id><label>Figure 38.</label><caption><p><italic><tp:taxon-name><tp:taxon-name-part taxon-name-part-type="genus" reg="Merizocera">Merizocera</tp:taxon-name-part> <tp:taxon-name-part taxon-name-part-type="species" reg="tanintharyi">tanintharyi</tp:taxon-name-part></tp:taxon-name></italic> sp. nov., holotype male. <bold>A</bold> Bulb, dorsal view <bold>B</bold> bulb, dorsal view, embolus and conductor distorted <bold>C</bold> palp, prolateral view <bold>D</bold> palp, retrolateral view. Abbreviations: CO = conductor, CP = cymbial protrusion, EM = embolus.</p></caption><graphic xmlns:xlink="http://www.w3.org/1999/xlink" xlink:href="zookeys-961-041-g038.jpg" position="float" orientation="portrait" xlink:type="simple" id="oo_443264.jpg"><uri content-type="original_file" xlink:type="simple">https://binary.pensoft.net/fig/443264</uri></graphic></fig><fig id="F39" position="float" orientation="portrait"><object-id xmlns:xlink="http://www.w3.org/1999/xlink" content-type="doi" xlink:type="simple">10.3897/zookeys.961.53058.figure39</object-id><object-id xmlns:xlink="http://www.w3.org/1999/xlink" content-type="arpha" xlink:type="simple">FE5425B0-B401-551B-9D33-8EC84C9119A4</object-id><label>Figure 39.</label><caption><p><italic><tp:taxon-name><tp:taxon-name-part taxon-name-part-type="genus" reg="Merizocera">Merizocera</tp:taxon-name-part> <tp:taxon-name-part taxon-name-part-type="species" reg="tanintharyi">tanintharyi</tp:taxon-name-part></tp:taxon-name></italic> sp. nov., holotype male and paratype female. <bold>A</bold> Endogyne, dorsal view <bold>B</bold> female epigastric area, ventral view <bold>C</bold> male habitus, dorsal view <bold>D</bold> female habitus, dorsal view <bold>E</bold> female habitus, ventral view. Abbreviation: SP = spermatheca.</p></caption><graphic xmlns:xlink="http://www.w3.org/1999/xlink" xlink:href="zookeys-961-041-g039.jpg" position="float" orientation="portrait" xlink:type="simple" id="oo_443266.jpg"><uri content-type="original_file" xlink:type="simple">https://binary.pensoft.net/fig/443266</uri></graphic></fig></tp:treatment-sec><ref-list><ref id="B2"><mixed-citation xmlns:xlink="http://www.w3.org/1999/xlink" xlink:type="simple"><person-group><name name-style="western"><surname>Li</surname><given-names>F</given-names></name><name name-style="western"><surname>Li</surname><given-names>S</given-names></name></person-group> (<year>2018</year>) <article-title>Paleocene-Eocene and Plio-Pleistocene sea-level changes as “species pumps” in Southeast Asia: Evidence from <italic><tp:taxon-name><tp:taxon-name-part taxon-name-part-type="genus">Althepus</tp:taxon-name-part></tp:taxon-name></italic> spiders.</article-title><source>Molecular Phylogenetics and Evolution</source><volume>127</volume>: <fpage>545</fpage>–<lpage>555</lpage>. <ext-link xlink:type="simple" ext-link-type="doi" xlink:href="10.1016/j.ympev.2018.05.014">https://doi.org/10.1016/j.ympev.2018.05.014</ext-link></mixed-citation></ref></ref-list></tp:taxon-treatment>
