# Supplementary material for: Twenty-eight new species of the spider genus Merizocera Fage, 1912 (Araneae, Psilodercidae) from South and Southeast Asia
Source: Zookeys. 2020 Aug 19;961:41–118. doi: 10.3897/zookeys.961.53058 (PMC7449989; doi:10.3897/zookeys.961.53058)
Supplement: XML Treatment for Merizocera peraderiya [file zookeys.961.53058-treatment15.xml]

<!DOCTYPE tp:taxon-treatment
  PUBLIC "-//TaxonX//DTD Taxonomic Treatment Publishing DTD v0 20100105//EN" "tax-treatment-NSO.dtd">
<tp:taxon-treatment xmlns:tp="http://www.plazi.org/taxpub"><tp:treatment-meta><kwd-group><label>Taxon classification</label><kwd><named-content xmlns:xlink="http://www.w3.org/1999/xlink" content-type="kingdom">Animalia</named-content></kwd><kwd><named-content xmlns:xlink="http://www.w3.org/1999/xlink" content-type="order">Araneae</named-content></kwd><kwd><named-content xmlns:xlink="http://www.w3.org/1999/xlink" content-type="family">Psilodercidae</named-content></kwd></kwd-group><mixed-citation publication-type="journal"><person-group><name><surname>Chang</surname><given-names>Wan-Jin</given-names></name><name><surname>Yao</surname><given-names>Zhiyuan</given-names></name><name><surname>Li</surname><given-names>Shuqiang</given-names></name></person-group><article-title>Twenty-eight new species of the spider genus <italic><tp:taxon-name><tp:taxon-name-part taxon-name-part-type="genus" reg="Merizocera">Merizocera</tp:taxon-name-part></tp:taxon-name></italic> Fage, 1912 (<tp:taxon-name><tp:taxon-name-part taxon-name-part-type="order">Araneae</tp:taxon-name-part></tp:taxon-name>, <tp:taxon-name><tp:taxon-name-part taxon-name-part-type="family">Psilodercidae</tp:taxon-name-part></tp:taxon-name>) from South and Southeast Asia</article-title><source>Zookeys</source><day>19</day><month>8</month><year>2020</year><volume>961</volume><fpage>41</fpage><lpage>118</lpage><pub-id pub-id-type="doi">10.3897/zookeys.961.53058</pub-id></mixed-citation></tp:treatment-meta><tp:nomenclature><tp:taxon-name><object-id xmlns:xlink="http://www.w3.org/1999/xlink" content-type="arpha" xlink:type="simple">F944B7A9-F6E3-51DD-9368-BA3699E62B0A</object-id>
              <tp:taxon-name-part taxon-name-part-type="genus" reg="Merizocera">Merizocera</tp:taxon-name-part>
              <tp:taxon-name-part taxon-name-part-type="species" reg="peraderiya">peraderiya</tp:taxon-name-part>
              <object-id xmlns:xlink="http://www.w3.org/1999/xlink" content-type="zoobank" xlink:type="simple">http://zoobank.org/1773F0E5-4FF0-4028-AB88-4BF281731579</object-id>
            </tp:taxon-name><tp:taxon-authority>Li</tp:taxon-authority><tp:taxon-status xmlns:xlink="http://www.w3.org/1999/xlink" xlink:type="simple">sp. nov.</tp:taxon-status><xref ref-type="fig" rid="F25">Figures 25</xref><xref ref-type="fig" rid="F26">, 26</xref><xref ref-type="fig" rid="F52">, 52</xref></tp:nomenclature><tp:treatment-sec sec-type="type material" id="SECID0EQABI"><title>Type material.</title><p><bold><italic>Holotype</italic></bold>: male (<named-content xmlns:xlink="http://www.w3.org/1999/xlink" content-type="dwc:institutional_code" xlink:type="simple">IZCAS</named-content>), Royal Botanic Gardens (<named-content xmlns:xlink="http://www.w3.org/1999/xlink" content-type="dwc:verbatimCoordinates" xlink:type="simple"><named-content content-type="geo-json" specific-use="{&#34;type&#34;:&#34;Point&#34;,&#34;coordinates&#34;:[80.595167,7.275333]}" id="NCID0EDBBI" xlink:type="simple">7°16.52'N, 80°35.71'E</named-content></named-content>, elevation 484 m), Peraderiya Town, Kandy District, <bold>Central Province</bold>, <bold>Sri Lanka</bold>, 7 October 2014, S. Kosala leg. <bold><italic>Paratype</italic></bold>: 1 female (<named-content xmlns:xlink="http://www.w3.org/1999/xlink" content-type="dwc:institutional_code" xlink:type="simple">IZCAS</named-content>), same data as holotype.</p></tp:treatment-sec><tp:treatment-sec sec-type="etymology" id="SECID0EUBBI"><title>Etymology.</title><p>The specific name refers to the type locality; noun in apposition.</p></tp:treatment-sec><tp:treatment-sec sec-type="diagnosis" id="SECID0EZBBI"><title>Diagnosis.</title><p>Diagnosis features of males and females are discussed in <italic><tp:taxon-name><tp:taxon-name-part taxon-name-part-type="genus" reg="Merizocera">M.</tp:taxon-name-part> <tp:taxon-name-part taxon-name-part-type="species" reg="kurunegala">kurunegala</tp:taxon-name-part></tp:taxon-name></italic> sp. nov. Males with angularly bent embolus and furcate conductor (Fig. <xref ref-type="fig" rid="F25">25B</xref>). Females with a pair of twisted spermathecae (Fig. <xref ref-type="fig" rid="F26">26A</xref>).</p><fig id="F25" position="float" orientation="portrait"><object-id xmlns:xlink="http://www.w3.org/1999/xlink" content-type="doi" xlink:type="simple">10.3897/zookeys.961.53058.figure25</object-id><object-id xmlns:xlink="http://www.w3.org/1999/xlink" content-type="arpha" xlink:type="simple">73204892-1E8F-5B3B-B3D1-0B55AD7D1E1E</object-id><label>Figure 25.</label><caption><p><italic><tp:taxon-name><tp:taxon-name-part taxon-name-part-type="genus" reg="Merizocera">Merizocera</tp:taxon-name-part> <tp:taxon-name-part taxon-name-part-type="species" reg="peraderiya">peraderiya</tp:taxon-name-part></tp:taxon-name></italic> sp. nov., holotype male. <bold>A</bold> Bulb, dorsal view <bold>B</bold> bulb, dorsal view, embolus and conductor distorted <bold>C</bold> palp, prolateral view <bold>D</bold> palp, retrolateral view. Abbreviations: CO = conductor, CP = cymbial protrusion, EM = embolus.</p></caption><graphic xmlns:xlink="http://www.w3.org/1999/xlink" xlink:href="zookeys-961-041-g025.jpg" position="float" orientation="portrait" xlink:type="simple" id="oo_443251.jpg"><uri content-type="original_file" xlink:type="simple">https://binary.pensoft.net/fig/443251</uri></graphic></fig></tp:treatment-sec><tp:treatment-sec sec-type="description" id="SECID0ESDBI"><title>Description.</title><p><bold>Male</bold> (holotype). Total length 1.33; carapace 0.66 long, 0.59 wide; abdomen 0.67 long, 0.46 wide. Carapace circular, brownish, with dark brown marks laterally and dark brown median stripe on anterior half (Fig. <xref ref-type="fig" rid="F26">26C</xref>). Fovea shallow. Thoracic region distinctly elevated medially. Clypeus brownish, with dark brown marks medially. Labium dark brown. Sternum dark brown but lighter medially. Abdomen slightly elongated, dark grey, with dark brown marks dorsally and ventrally. Legs light brown; measurements: I 7.81 (2.05, 0.22, 2.38, 2.20, 0.96), II 5.35 (1.41, 0.22, 1.60, 1.41, 0.71), III 4.11 (1.13, 0.19, 1.19, 1.06, 0.54), IV 6.49 (1.66, 0.21, 2.00, 1.78, 0.84). Palp (Fig. <xref ref-type="fig" rid="F25">25A–D</xref>): femur slender, 2.5 times longer than patella; patella not swollen; tibia slightly swollen, half as long as femur; cymbium with distal protrusion, length ratio of dorsal elongation and cymbium 0.72; bulb pale yellow, pyriform with embolus and conductor arising distally; embolus thin and dark with pointed tip, emerging laterally, bent at right-angle; conductor basally attached with embolus, bifurcate, one slender and slightly bent, the other hooked and twice as wide, conductor stem half as long as the width of bulb.</p><fig id="F26" position="float" orientation="portrait"><object-id xmlns:xlink="http://www.w3.org/1999/xlink" content-type="doi" xlink:type="simple">10.3897/zookeys.961.53058.figure26</object-id><object-id xmlns:xlink="http://www.w3.org/1999/xlink" content-type="arpha" xlink:type="simple">256A1FA8-38C6-5E42-94E0-18889F8BF42D</object-id><label>Figure 26.</label><caption><p><italic><tp:taxon-name><tp:taxon-name-part taxon-name-part-type="genus" reg="Merizocera">Merizocera</tp:taxon-name-part> <tp:taxon-name-part taxon-name-part-type="species" reg="peraderiya">peraderiya</tp:taxon-name-part></tp:taxon-name></italic> sp. nov., holotype male and paratype female. <bold>A</bold> Endogyne, dorsal view <bold>B</bold> female epigastric area, ventral view <bold>C</bold> male habitus, dorsal view <bold>D</bold> female habitus, dorsal view <bold>E</bold> female habitus, ventral view. Abbreviation: SP = spermatheca.</p></caption><graphic xmlns:xlink="http://www.w3.org/1999/xlink" xlink:href="zookeys-961-041-g026.jpg" position="float" orientation="portrait" xlink:type="simple" id="oo_443252.jpg"><uri content-type="original_file" xlink:type="simple">https://binary.pensoft.net/fig/443252</uri></graphic></fig><p><bold>Female</bold> (paratype). General features and colouration similar to those of male (Fig. <xref ref-type="fig" rid="F26">26D, E</xref>). Measurements: total length 1.28; carapace 0.61 long, 0.51 wide; abdomen 0.69 long, 0.52 wide. Leg measurements: I 4.25 (1.06, 0.20, 1.28, 1.05, 0.66), II 3.25 (0.83, 0.19, 0.92, 0.80, 0.51), III 2.66 (0.67, 0.17, 0.71, 0.68, 0.43), IV missing. Epigastric area (Fig. <xref ref-type="fig" rid="F26">26B</xref>): dark brown, patch nearly elliptical. Endogyne (Fig. <xref ref-type="fig" rid="F26">26A</xref>) with a pair of twisted S-shaped spermathecae, ratio of the width of spermatheca to the interdistance of spermathecae 1:4.</p></tp:treatment-sec><tp:treatment-sec sec-type="distribution" id="SECID0EUFBI"><title>Distribution.</title><p>Known only from the type locality (Sri Lanka; Fig. <xref ref-type="fig" rid="F52">52</xref>).</p></tp:treatment-sec><tp:treatment-sec><!--Section generated to contain objects referenced in tp:taxon-treatment.--><fig id="F52" position="float" orientation="portrait"><object-id xmlns:xlink="http://www.w3.org/1999/xlink" content-type="doi" xlink:type="simple">10.3897/zookeys.961.53058.figure52</object-id><object-id xmlns:xlink="http://www.w3.org/1999/xlink" content-type="arpha" xlink:type="simple">046BC4EF-82FC-5439-A198-52B4E7646879</object-id><label>Figure 52.</label><caption><p>Distribution records of the new species of <italic><tp:taxon-name><tp:taxon-name-part taxon-name-part-type="genus" reg="Merizocera">Merizocera</tp:taxon-name-part></tp:taxon-name></italic> from Sri Lanka. <bold>1</bold><italic><tp:taxon-name><tp:taxon-name-part taxon-name-part-type="genus" reg="Merizocera">M.</tp:taxon-name-part> <tp:taxon-name-part taxon-name-part-type="species" reg="colombo">colombo</tp:taxon-name-part></tp:taxon-name></italic> sp. nov. <bold>2</bold><italic><tp:taxon-name><tp:taxon-name-part taxon-name-part-type="genus" reg="Merizocera">M.</tp:taxon-name-part> <tp:taxon-name-part taxon-name-part-type="species" reg="galle">galle</tp:taxon-name-part></tp:taxon-name></italic> sp. nov. <bold>3</bold><italic><tp:taxon-name><tp:taxon-name-part taxon-name-part-type="genus" reg="Merizocera">M.</tp:taxon-name-part> <tp:taxon-name-part taxon-name-part-type="species" reg="kandy">kandy</tp:taxon-name-part></tp:taxon-name></italic> sp. nov. <bold>4</bold><italic><tp:taxon-name><tp:taxon-name-part taxon-name-part-type="genus" reg="Merizocera">M.</tp:taxon-name-part> <tp:taxon-name-part taxon-name-part-type="species" reg="kurunegala">kurunegala</tp:taxon-name-part></tp:taxon-name></italic> sp. nov. <bold>5</bold><italic><tp:taxon-name><tp:taxon-name-part taxon-name-part-type="genus" reg="Merizocera">M.</tp:taxon-name-part> <tp:taxon-name-part taxon-name-part-type="species" reg="peraderiya">peraderiya</tp:taxon-name-part></tp:taxon-name></italic> sp. nov. <bold>6</bold><italic><tp:taxon-name><tp:taxon-name-part taxon-name-part-type="genus" reg="Merizocera">M.</tp:taxon-name-part> <tp:taxon-name-part taxon-name-part-type="species" reg="ratnapura">ratnapura</tp:taxon-name-part></tp:taxon-name></italic> sp. nov. <bold>7</bold><italic><tp:taxon-name><tp:taxon-name-part taxon-name-part-type="genus" reg="Merizocera">M.</tp:taxon-name-part> <tp:taxon-name-part taxon-name-part-type="species" reg="salawa">salawa</tp:taxon-name-part></tp:taxon-name></italic> sp. nov. <bold>8</bold><italic><tp:taxon-name><tp:taxon-name-part taxon-name-part-type="genus" reg="Merizocera">M.</tp:taxon-name-part> <tp:taxon-name-part taxon-name-part-type="species" reg="thenna">thenna</tp:taxon-name-part></tp:taxon-name></italic> sp. nov. <bold>9</bold><italic><tp:taxon-name><tp:taxon-name-part taxon-name-part-type="genus" reg="Merizocera">M.</tp:taxon-name-part> <tp:taxon-name-part taxon-name-part-type="species" reg="uva">uva</tp:taxon-name-part></tp:taxon-name></italic> sp. nov.</p></caption><graphic xmlns:xlink="http://www.w3.org/1999/xlink" xlink:href="zookeys-961-041-g052.jpg" position="float" orientation="portrait" xlink:type="simple" id="oo_443279.jpg"><uri content-type="original_file" xlink:type="simple">https://binary.pensoft.net/fig/443279</uri></graphic></fig></tp:treatment-sec></tp:taxon-treatment>
