# Supplementary material for: Twenty-eight new species of the spider genus Merizocera Fage, 1912 (Araneae, Psilodercidae) from South and Southeast Asia
Source: Zookeys. 2020 Aug 19;961:41–118. doi: 10.3897/zookeys.961.53058 (PMC7449989; doi:10.3897/zookeys.961.53058)
Supplement: XML Treatment for Merizocera ratnapura [file zookeys.961.53058-treatment19.xml]

<!DOCTYPE tp:taxon-treatment
  PUBLIC "-//TaxonX//DTD Taxonomic Treatment Publishing DTD v0 20100105//EN" "tax-treatment-NSO.dtd">
<tp:taxon-treatment xmlns:tp="http://www.plazi.org/taxpub"><tp:treatment-meta><kwd-group><label>Taxon classification</label><kwd><named-content xmlns:xlink="http://www.w3.org/1999/xlink" content-type="kingdom">Animalia</named-content></kwd><kwd><named-content xmlns:xlink="http://www.w3.org/1999/xlink" content-type="order">Araneae</named-content></kwd><kwd><named-content xmlns:xlink="http://www.w3.org/1999/xlink" content-type="family">Psilodercidae</named-content></kwd></kwd-group><mixed-citation publication-type="journal"><person-group><name><surname>Chang</surname><given-names>Wan-Jin</given-names></name><name><surname>Yao</surname><given-names>Zhiyuan</given-names></name><name><surname>Li</surname><given-names>Shuqiang</given-names></name></person-group><article-title>Twenty-eight new species of the spider genus <italic><tp:taxon-name><tp:taxon-name-part taxon-name-part-type="genus" reg="Merizocera">Merizocera</tp:taxon-name-part></tp:taxon-name></italic> Fage, 1912 (<tp:taxon-name><tp:taxon-name-part taxon-name-part-type="order">Araneae</tp:taxon-name-part></tp:taxon-name>, <tp:taxon-name><tp:taxon-name-part taxon-name-part-type="family">Psilodercidae</tp:taxon-name-part></tp:taxon-name>) from South and Southeast Asia</article-title><source>Zookeys</source><day>19</day><month>8</month><year>2020</year><volume>961</volume><fpage>41</fpage><lpage>118</lpage><pub-id pub-id-type="doi">10.3897/zookeys.961.53058</pub-id></mixed-citation></tp:treatment-meta><tp:nomenclature><tp:taxon-name><object-id xmlns:xlink="http://www.w3.org/1999/xlink" content-type="arpha" xlink:type="simple">0BD3213E-0F7D-5160-B006-845D731B5F6F</object-id>
              <tp:taxon-name-part taxon-name-part-type="genus" reg="Merizocera">Merizocera</tp:taxon-name-part>
              <tp:taxon-name-part taxon-name-part-type="species" reg="ratnapura">ratnapura</tp:taxon-name-part>
              <object-id xmlns:xlink="http://www.w3.org/1999/xlink" content-type="zoobank" xlink:type="simple">http://zoobank.org/4F52770D-6E94-42C0-A1EE-CC0B32CEB28C</object-id>
            </tp:taxon-name><tp:taxon-authority>Li</tp:taxon-authority><tp:taxon-status xmlns:xlink="http://www.w3.org/1999/xlink" xlink:type="simple">sp. nov.</tp:taxon-status><xref ref-type="fig" rid="F33">Figures 33</xref><xref ref-type="fig" rid="F34">, 34</xref><xref ref-type="fig" rid="F52">, 52</xref></tp:nomenclature><tp:treatment-sec sec-type="type material" id="SECID0EY4BI"><title>Type material.</title><p><bold><italic>Holotype</italic></bold>: male (<named-content xmlns:xlink="http://www.w3.org/1999/xlink" content-type="dwc:institutional_code" xlink:type="simple">IZCAS</named-content>), Isthripura Cave (<named-content xmlns:xlink="http://www.w3.org/1999/xlink" content-type="dwc:verbatimCoordinates" xlink:type="simple"><named-content content-type="geo-json" specific-use="{&#34;type&#34;:&#34;Point&#34;,&#34;coordinates&#34;:[80.374333,6.831667]}" id="NCID0EL5BI" xlink:type="simple">6°49.90'N, 80°22.46'E</named-content></named-content>, elevation 268 m), Batatota Village, Adam’s Peak Area, Ekneligoda Town, Kuruwita, Ratnapura District, <bold>Sabaragamuwa</bold>, <bold>Sri Lanka</bold>, 28 September 2014, S. Kosala leg. <bold><italic>Paratype</italic></bold>: 1 female (<named-content xmlns:xlink="http://www.w3.org/1999/xlink" content-type="dwc:institutional_code" xlink:type="simple">IZCAS</named-content>), same data as holotype.</p></tp:treatment-sec><tp:treatment-sec sec-type="etymology" id="SECID0E35BI"><title>Etymology.</title><p>The specific name refers to the type locality; noun in apposition.</p></tp:treatment-sec><tp:treatment-sec sec-type="diagnosis" id="SECID0EB6BI"><title>Diagnosis.</title><p>Diagnosis features of males and females are discussed in <italic><tp:taxon-name><tp:taxon-name-part taxon-name-part-type="genus" reg="Merizocera">M.</tp:taxon-name-part> <tp:taxon-name-part taxon-name-part-type="species" reg="phuket">phuket</tp:taxon-name-part></tp:taxon-name></italic> sp. nov. Males with a thick and short conductor and a gradually tapering embolus (Fig. <xref ref-type="fig" rid="F33">33B</xref>). Females with a pair of tubular spermathecae laterally and stalked spermathecae medially (Fig. <xref ref-type="fig" rid="F34">34A</xref>).</p><fig id="F33" position="float" orientation="portrait"><object-id xmlns:xlink="http://www.w3.org/1999/xlink" content-type="doi" xlink:type="simple">10.3897/zookeys.961.53058.figure33</object-id><object-id xmlns:xlink="http://www.w3.org/1999/xlink" content-type="arpha" xlink:type="simple">20593C47-4818-5B4C-B73C-094E8DD6C18B</object-id><label>Figure 33.</label><caption><p><italic><tp:taxon-name><tp:taxon-name-part taxon-name-part-type="genus" reg="Merizocera">Merizocera</tp:taxon-name-part> <tp:taxon-name-part taxon-name-part-type="species" reg="ratnapura">ratnapura</tp:taxon-name-part></tp:taxon-name></italic> sp. nov., holotype male. <bold>A</bold> Bulb, dorsal view <bold>B</bold> bulb, retrolateral view <bold>C</bold> palp, prolateral view <bold>D</bold> palp, retrolateral view. Abbreviations: CO = conductor, CP = cymbial protrusion, EM = embolus.</p></caption><graphic xmlns:xlink="http://www.w3.org/1999/xlink" xlink:href="zookeys-961-041-g033.jpg" position="float" orientation="portrait" xlink:type="simple" id="oo_443259.jpg"><uri content-type="original_file" xlink:type="simple">https://binary.pensoft.net/fig/443259</uri></graphic></fig></tp:treatment-sec><tp:treatment-sec sec-type="description" id="SECID0E1ACI"><title>Description.</title><p><bold>Male</bold> (holotype). Total length 1.48; carapace 0.66 long, 0.59 wide; abdomen 0.80 long, 0.55 wide. Carapace circular, brownish, with dark brown marks laterally and brown median line on anterior half (Fig. <xref ref-type="fig" rid="F34">34C</xref>). Fovea shallow. Thoracic region distinctly elevated medially. Clypeus and labium brown. Sternum dark brown. Abdomen slightly elongated, dark brown. Legs light brown; measurements: I, III and IV missing, II 5.74 (1.66, 0.24, 1.76, 1.41, 0.67). Palp (Fig. <xref ref-type="fig" rid="F33">33A–D</xref>): femur slender, five times longer than patella; patella not swollen; tibia not swollen; tibia not swollen, 1/2 femur length; cymbium with distal protrusion, 1/3 femur length, length ratio of dorsal elongation and cymbium: 0.91; bulb pale yellow, pyriform with embolus and conductor arising distally; embolus elongated and bent, 2.5 times longer than bulb, gradually tapering and darkened at the tip; conductor basally connected with embolus.</p><p><bold>Female</bold> (paratype). Similar to male in colouration and general features but slightly larger (Fig. <xref ref-type="fig" rid="F34">34D, E</xref>). Measurements: total length 1.48; carapace 0.70 long, 0.62 wide; abdomen 0.76 long, 0.51 wide. Leg measurements: I 9.38 (2.59, 0.24, 2.97, 2.45, 1.13), II 6.75 (1.92, 0.24, 2.10, 1.66, 0.83), III 5.10 (1.47, 0.23, 1.53, 1.24, 0.63), IV 7.36 (2.08, 0.23, 2.35, 1.82, 0.88). Epigastric area (Fig. <xref ref-type="fig" rid="F34">34B</xref>): dark brown elliptical patch. Endogyne (Fig. <xref ref-type="fig" rid="F34">34A</xref>) with a pair of widely tubular spermathecae, medially with stalked spermathecae bearing globose end.</p><fig id="F34" position="float" orientation="portrait"><object-id xmlns:xlink="http://www.w3.org/1999/xlink" content-type="doi" xlink:type="simple">10.3897/zookeys.961.53058.figure34</object-id><object-id xmlns:xlink="http://www.w3.org/1999/xlink" content-type="arpha" xlink:type="simple">28B6F293-B539-5A87-9725-3FF283B0874B</object-id><label>Figure 34.</label><caption><p><italic><tp:taxon-name><tp:taxon-name-part taxon-name-part-type="genus" reg="Merizocera">Merizocera</tp:taxon-name-part> <tp:taxon-name-part taxon-name-part-type="species" reg="ratnapura">ratnapura</tp:taxon-name-part></tp:taxon-name></italic> sp. nov., holotype male and paratype female. <bold>A</bold> Endogyne, dorsal view <bold>B</bold> female epigastric area, ventral view <bold>C</bold> male habitus, dorsal view <bold>D</bold> female habitus, dorsal view <bold>E</bold> female habitus, ventral view. Abbreviation: SP = spermatheca.</p></caption><graphic xmlns:xlink="http://www.w3.org/1999/xlink" xlink:href="zookeys-961-041-g034.jpg" position="float" orientation="portrait" xlink:type="simple" id="oo_443260.jpg"><uri content-type="original_file" xlink:type="simple">https://binary.pensoft.net/fig/443260</uri></graphic></fig></tp:treatment-sec><tp:treatment-sec sec-type="distribution" id="SECID0E3CCI"><title>Distribution.</title><p>Known only from the type locality (Sri Lanka; Fig. <xref ref-type="fig" rid="F52">52</xref>).</p></tp:treatment-sec><tp:treatment-sec><!--Section generated to contain objects referenced in tp:taxon-treatment.--><fig id="F52" position="float" orientation="portrait"><object-id xmlns:xlink="http://www.w3.org/1999/xlink" content-type="doi" xlink:type="simple">10.3897/zookeys.961.53058.figure52</object-id><object-id xmlns:xlink="http://www.w3.org/1999/xlink" content-type="arpha" xlink:type="simple">046BC4EF-82FC-5439-A198-52B4E7646879</object-id><label>Figure 52.</label><caption><p>Distribution records of the new species of <italic><tp:taxon-name><tp:taxon-name-part taxon-name-part-type="genus" reg="Merizocera">Merizocera</tp:taxon-name-part></tp:taxon-name></italic> from Sri Lanka. <bold>1</bold><italic><tp:taxon-name><tp:taxon-name-part taxon-name-part-type="genus" reg="Merizocera">M.</tp:taxon-name-part> <tp:taxon-name-part taxon-name-part-type="species" reg="colombo">colombo</tp:taxon-name-part></tp:taxon-name></italic> sp. nov. <bold>2</bold><italic><tp:taxon-name><tp:taxon-name-part taxon-name-part-type="genus" reg="Merizocera">M.</tp:taxon-name-part> <tp:taxon-name-part taxon-name-part-type="species" reg="galle">galle</tp:taxon-name-part></tp:taxon-name></italic> sp. nov. <bold>3</bold><italic><tp:taxon-name><tp:taxon-name-part taxon-name-part-type="genus" reg="Merizocera">M.</tp:taxon-name-part> <tp:taxon-name-part taxon-name-part-type="species" reg="kandy">kandy</tp:taxon-name-part></tp:taxon-name></italic> sp. nov. <bold>4</bold><italic><tp:taxon-name><tp:taxon-name-part taxon-name-part-type="genus" reg="Merizocera">M.</tp:taxon-name-part> <tp:taxon-name-part taxon-name-part-type="species" reg="kurunegala">kurunegala</tp:taxon-name-part></tp:taxon-name></italic> sp. nov. <bold>5</bold><italic><tp:taxon-name><tp:taxon-name-part taxon-name-part-type="genus" reg="Merizocera">M.</tp:taxon-name-part> <tp:taxon-name-part taxon-name-part-type="species" reg="peraderiya">peraderiya</tp:taxon-name-part></tp:taxon-name></italic> sp. nov. <bold>6</bold><italic><tp:taxon-name><tp:taxon-name-part taxon-name-part-type="genus" reg="Merizocera">M.</tp:taxon-name-part> <tp:taxon-name-part taxon-name-part-type="species" reg="ratnapura">ratnapura</tp:taxon-name-part></tp:taxon-name></italic> sp. nov. <bold>7</bold><italic><tp:taxon-name><tp:taxon-name-part taxon-name-part-type="genus" reg="Merizocera">M.</tp:taxon-name-part> <tp:taxon-name-part taxon-name-part-type="species" reg="salawa">salawa</tp:taxon-name-part></tp:taxon-name></italic> sp. nov. <bold>8</bold><italic><tp:taxon-name><tp:taxon-name-part taxon-name-part-type="genus" reg="Merizocera">M.</tp:taxon-name-part> <tp:taxon-name-part taxon-name-part-type="species" reg="thenna">thenna</tp:taxon-name-part></tp:taxon-name></italic> sp. nov. <bold>9</bold><italic><tp:taxon-name><tp:taxon-name-part taxon-name-part-type="genus" reg="Merizocera">M.</tp:taxon-name-part> <tp:taxon-name-part taxon-name-part-type="species" reg="uva">uva</tp:taxon-name-part></tp:taxon-name></italic> sp. nov.</p></caption><graphic xmlns:xlink="http://www.w3.org/1999/xlink" xlink:href="zookeys-961-041-g052.jpg" position="float" orientation="portrait" xlink:type="simple" id="oo_443279.jpg"><uri content-type="original_file" xlink:type="simple">https://binary.pensoft.net/fig/443279</uri></graphic></fig></tp:treatment-sec></tp:taxon-treatment>
