# Supplementary material for: Twenty-eight new species of the spider genus Merizocera Fage, 1912 (Araneae, Psilodercidae) from South and Southeast Asia
Source: Zookeys. 2020 Aug 19;961:41–118. doi: 10.3897/zookeys.961.53058 (PMC7449989; doi:10.3897/zookeys.961.53058)
Supplement: XML Treatment for Merizocera salawa [file zookeys.961.53058-treatment20.xml]

<!DOCTYPE tp:taxon-treatment
  PUBLIC "-//TaxonX//DTD Taxonomic Treatment Publishing DTD v0 20100105//EN" "tax-treatment-NSO.dtd">
<tp:taxon-treatment xmlns:tp="http://www.plazi.org/taxpub"><tp:treatment-meta><kwd-group><label>Taxon classification</label><kwd><named-content xmlns:xlink="http://www.w3.org/1999/xlink" content-type="kingdom">Animalia</named-content></kwd><kwd><named-content xmlns:xlink="http://www.w3.org/1999/xlink" content-type="order">Araneae</named-content></kwd><kwd><named-content xmlns:xlink="http://www.w3.org/1999/xlink" content-type="family">Psilodercidae</named-content></kwd></kwd-group><mixed-citation publication-type="journal"><person-group><name><surname>Chang</surname><given-names>Wan-Jin</given-names></name><name><surname>Yao</surname><given-names>Zhiyuan</given-names></name><name><surname>Li</surname><given-names>Shuqiang</given-names></name></person-group><article-title>Twenty-eight new species of the spider genus <italic><tp:taxon-name><tp:taxon-name-part taxon-name-part-type="genus" reg="Merizocera">Merizocera</tp:taxon-name-part></tp:taxon-name></italic> Fage, 1912 (<tp:taxon-name><tp:taxon-name-part taxon-name-part-type="order">Araneae</tp:taxon-name-part></tp:taxon-name>, <tp:taxon-name><tp:taxon-name-part taxon-name-part-type="family">Psilodercidae</tp:taxon-name-part></tp:taxon-name>) from South and Southeast Asia</article-title><source>Zookeys</source><day>19</day><month>8</month><year>2020</year><volume>961</volume><fpage>41</fpage><lpage>118</lpage><pub-id pub-id-type="doi">10.3897/zookeys.961.53058</pub-id></mixed-citation></tp:treatment-meta><tp:nomenclature><tp:taxon-name><object-id xmlns:xlink="http://www.w3.org/1999/xlink" content-type="arpha" xlink:type="simple">C0C443C9-F732-5641-ACBE-C92557284972</object-id>
              <tp:taxon-name-part taxon-name-part-type="genus" reg="Merizocera">Merizocera</tp:taxon-name-part>
              <tp:taxon-name-part taxon-name-part-type="species" reg="salawa">salawa</tp:taxon-name-part>
              <object-id xmlns:xlink="http://www.w3.org/1999/xlink" content-type="zoobank" xlink:type="simple">http://zoobank.org/C706A307-0868-44DA-AFAB-57E83D0924FC</object-id>
            </tp:taxon-name><tp:taxon-authority>Li</tp:taxon-authority><tp:taxon-status xmlns:xlink="http://www.w3.org/1999/xlink" xlink:type="simple">sp. nov.</tp:taxon-status><xref ref-type="fig" rid="F35">Figures 35</xref><xref ref-type="fig" rid="F36">, 36</xref><xref ref-type="fig" rid="F52">, 52</xref></tp:nomenclature><tp:treatment-sec sec-type="type material" id="SECID0E2ECI"><title>Type material.</title><p><bold><italic>Holotype</italic></bold>: male (<named-content xmlns:xlink="http://www.w3.org/1999/xlink" content-type="dwc:institutional_code" xlink:type="simple">IZCAS</named-content>), Lenawara Lena (= cave) (<named-content xmlns:xlink="http://www.w3.org/1999/xlink" content-type="dwc:verbatimCoordinates" xlink:type="simple"><named-content content-type="geo-json" specific-use="{&#34;type&#34;:&#34;Point&#34;,&#34;coordinates&#34;:[80.112667,6.946167]}" id="NCID0EOFCI" xlink:type="simple">6°56.77'N, 80°6.76'E</named-content></named-content>, elevation 66 m), Salawa Village, Avissawella Town, Maniyangama, Colombo District, <bold>Western Province</bold>, <bold>Sri Lanka</bold>, 25 September 2014, S. Kosala leg.</p></tp:treatment-sec><tp:treatment-sec sec-type="etymology" id="SECID0EXFCI"><title>Etymology.</title><p>The specific name refers to the type locality; noun in apposition.</p></tp:treatment-sec><tp:treatment-sec sec-type="diagnosis" id="SECID0E3FCI"><title>Diagnosis.</title><p>Diagnosis features of males are discussed in <italic><tp:taxon-name><tp:taxon-name-part taxon-name-part-type="genus" reg="Merizocera">M.</tp:taxon-name-part> <tp:taxon-name-part taxon-name-part-type="species" reg="mandai">mandai</tp:taxon-name-part></tp:taxon-name></italic> sp. nov. Bulb with a widely separated bifurcate conductor, and a curved embolus (Fig. <xref ref-type="fig" rid="F35">35B</xref>).</p><fig id="F35" position="float" orientation="portrait"><object-id xmlns:xlink="http://www.w3.org/1999/xlink" content-type="doi" xlink:type="simple">10.3897/zookeys.961.53058.figure35</object-id><object-id xmlns:xlink="http://www.w3.org/1999/xlink" content-type="arpha" xlink:type="simple">44854D9F-828B-5F4D-A37C-CF523B6266C3</object-id><label>Figure 35.</label><caption><p><italic><tp:taxon-name><tp:taxon-name-part taxon-name-part-type="genus" reg="Merizocera">Merizocera</tp:taxon-name-part> <tp:taxon-name-part taxon-name-part-type="species" reg="salawa">salawa</tp:taxon-name-part></tp:taxon-name></italic> sp. nov., holotype male. <bold>A</bold> Bulb, dorsal view <bold>B</bold> bulb, dorsal view, embolus and conductor distorted <bold>C</bold> palp, prolateral view <bold>D</bold> palp, retrolateral view. Abbreviations: CO = conductor, CP = cymbial protrusion, EM = embolus.</p></caption><graphic xmlns:xlink="http://www.w3.org/1999/xlink" xlink:href="zookeys-961-041-g035.jpg" position="float" orientation="portrait" xlink:type="simple" id="oo_443261.jpg"><uri content-type="original_file" xlink:type="simple">https://binary.pensoft.net/fig/443261</uri></graphic></fig></tp:treatment-sec><tp:treatment-sec sec-type="description" id="SECID0ERHCI"><title>Description.</title><p><bold>Male</bold> (holotype). Total length 1.52; carapace 0.61 long, 0.54 wide; abdomen 0.88 long, 0.41 wide. Carapace circular, brownish, with dark brown marks laterally and dark brown median stripe on anterior half (Fig. <xref ref-type="fig" rid="F36">36C</xref>). Fovea shallow. Thoracic region distinctly elevated medially. Clypeus brownish, with dark brown marks medially. Labium dark brown. Sternum dark brown but brownish medially. Abdomen elongated, dark grey, with dark brown marks dorsally and ventrally. Legs missing. Palp (Fig. <xref ref-type="fig" rid="F35">35A–D</xref>): femur slender, four times longer than patella; patella not swollen; tibia not swollen, 1/2 femur length; cymbium with distal protrusion, 1/2 femur length, length ratio of dorsal elongation and cymbium: 0.63; bulb pale yellow, pyriform with embolus and conductor emerging distally; embolus arising laterally, bent, with consistent width; conductor bifurcate, arising laterally, similar width as embolus, resembles a widely open crescent-shape.</p><fig id="F36" position="float" orientation="portrait"><object-id xmlns:xlink="http://www.w3.org/1999/xlink" content-type="doi" xlink:type="simple">10.3897/zookeys.961.53058.figure36</object-id><object-id xmlns:xlink="http://www.w3.org/1999/xlink" content-type="arpha" xlink:type="simple">6F242DF8-F4C3-512E-ADC4-55065C840B11</object-id><label>Figure 36.</label><caption><p><italic><tp:taxon-name><tp:taxon-name-part taxon-name-part-type="genus" reg="Merizocera">Merizocera</tp:taxon-name-part> <tp:taxon-name-part taxon-name-part-type="species" reg="salawa">salawa</tp:taxon-name-part></tp:taxon-name></italic> sp. nov., holotype male. <bold>A</bold> Habitus, dorsal view <bold>B</bold> habitus, ventral view.</p></caption><graphic xmlns:xlink="http://www.w3.org/1999/xlink" xlink:href="zookeys-961-041-g036.jpg" position="float" orientation="portrait" xlink:type="simple" id="oo_443262.jpg"><uri content-type="original_file" xlink:type="simple">https://binary.pensoft.net/fig/443262</uri></graphic></fig><p><bold>Female.</bold> Unknown.</p></tp:treatment-sec><tp:treatment-sec sec-type="distribution" id="SECID0EBJCI"><title>Distribution.</title><p>Known only from the type locality (Sri Lanka; Fig. <xref ref-type="fig" rid="F52">52</xref>).</p></tp:treatment-sec><tp:treatment-sec><!--Section generated to contain objects referenced in tp:taxon-treatment.--><fig id="F52" position="float" orientation="portrait"><object-id xmlns:xlink="http://www.w3.org/1999/xlink" content-type="doi" xlink:type="simple">10.3897/zookeys.961.53058.figure52</object-id><object-id xmlns:xlink="http://www.w3.org/1999/xlink" content-type="arpha" xlink:type="simple">046BC4EF-82FC-5439-A198-52B4E7646879</object-id><label>Figure 52.</label><caption><p>Distribution records of the new species of <italic><tp:taxon-name><tp:taxon-name-part taxon-name-part-type="genus" reg="Merizocera">Merizocera</tp:taxon-name-part></tp:taxon-name></italic> from Sri Lanka. <bold>1</bold><italic><tp:taxon-name><tp:taxon-name-part taxon-name-part-type="genus" reg="Merizocera">M.</tp:taxon-name-part> <tp:taxon-name-part taxon-name-part-type="species" reg="colombo">colombo</tp:taxon-name-part></tp:taxon-name></italic> sp. nov. <bold>2</bold><italic><tp:taxon-name><tp:taxon-name-part taxon-name-part-type="genus" reg="Merizocera">M.</tp:taxon-name-part> <tp:taxon-name-part taxon-name-part-type="species" reg="galle">galle</tp:taxon-name-part></tp:taxon-name></italic> sp. nov. <bold>3</bold><italic><tp:taxon-name><tp:taxon-name-part taxon-name-part-type="genus" reg="Merizocera">M.</tp:taxon-name-part> <tp:taxon-name-part taxon-name-part-type="species" reg="kandy">kandy</tp:taxon-name-part></tp:taxon-name></italic> sp. nov. <bold>4</bold><italic><tp:taxon-name><tp:taxon-name-part taxon-name-part-type="genus" reg="Merizocera">M.</tp:taxon-name-part> <tp:taxon-name-part taxon-name-part-type="species" reg="kurunegala">kurunegala</tp:taxon-name-part></tp:taxon-name></italic> sp. nov. <bold>5</bold><italic><tp:taxon-name><tp:taxon-name-part taxon-name-part-type="genus" reg="Merizocera">M.</tp:taxon-name-part> <tp:taxon-name-part taxon-name-part-type="species" reg="peraderiya">peraderiya</tp:taxon-name-part></tp:taxon-name></italic> sp. nov. <bold>6</bold><italic><tp:taxon-name><tp:taxon-name-part taxon-name-part-type="genus" reg="Merizocera">M.</tp:taxon-name-part> <tp:taxon-name-part taxon-name-part-type="species" reg="ratnapura">ratnapura</tp:taxon-name-part></tp:taxon-name></italic> sp. nov. <bold>7</bold><italic><tp:taxon-name><tp:taxon-name-part taxon-name-part-type="genus" reg="Merizocera">M.</tp:taxon-name-part> <tp:taxon-name-part taxon-name-part-type="species" reg="salawa">salawa</tp:taxon-name-part></tp:taxon-name></italic> sp. nov. <bold>8</bold><italic><tp:taxon-name><tp:taxon-name-part taxon-name-part-type="genus" reg="Merizocera">M.</tp:taxon-name-part> <tp:taxon-name-part taxon-name-part-type="species" reg="thenna">thenna</tp:taxon-name-part></tp:taxon-name></italic> sp. nov. <bold>9</bold><italic><tp:taxon-name><tp:taxon-name-part taxon-name-part-type="genus" reg="Merizocera">M.</tp:taxon-name-part> <tp:taxon-name-part taxon-name-part-type="species" reg="uva">uva</tp:taxon-name-part></tp:taxon-name></italic> sp. nov.</p></caption><graphic xmlns:xlink="http://www.w3.org/1999/xlink" xlink:href="zookeys-961-041-g052.jpg" position="float" orientation="portrait" xlink:type="simple" id="oo_443279.jpg"><uri content-type="original_file" xlink:type="simple">https://binary.pensoft.net/fig/443279</uri></graphic></fig></tp:treatment-sec></tp:taxon-treatment>
