# Supplementary material for: Twenty-eight new species of the spider genus Merizocera Fage, 1912 (Araneae, Psilodercidae) from South and Southeast Asia
Source: Zookeys. 2020 Aug 19;961:41–118. doi: 10.3897/zookeys.961.53058 (PMC7449989; doi:10.3897/zookeys.961.53058)
Supplement: XML Treatment for Merizocera tanintharyi [file zookeys.961.53058-treatment22.xml]

<!DOCTYPE tp:taxon-treatment
  PUBLIC "-//TaxonX//DTD Taxonomic Treatment Publishing DTD v0 20100105//EN" "tax-treatment-NSO.dtd">
<tp:taxon-treatment xmlns:tp="http://www.plazi.org/taxpub"><tp:treatment-meta><kwd-group><label>Taxon classification</label><kwd><named-content xmlns:xlink="http://www.w3.org/1999/xlink" content-type="kingdom">Animalia</named-content></kwd><kwd><named-content xmlns:xlink="http://www.w3.org/1999/xlink" content-type="order">Araneae</named-content></kwd><kwd><named-content xmlns:xlink="http://www.w3.org/1999/xlink" content-type="family">Psilodercidae</named-content></kwd></kwd-group><mixed-citation publication-type="journal"><person-group><name><surname>Chang</surname><given-names>Wan-Jin</given-names></name><name><surname>Yao</surname><given-names>Zhiyuan</given-names></name><name><surname>Li</surname><given-names>Shuqiang</given-names></name></person-group><article-title>Twenty-eight new species of the spider genus <italic><tp:taxon-name><tp:taxon-name-part taxon-name-part-type="genus" reg="Merizocera">Merizocera</tp:taxon-name-part></tp:taxon-name></italic> Fage, 1912 (<tp:taxon-name><tp:taxon-name-part taxon-name-part-type="order">Araneae</tp:taxon-name-part></tp:taxon-name>, <tp:taxon-name><tp:taxon-name-part taxon-name-part-type="family">Psilodercidae</tp:taxon-name-part></tp:taxon-name>) from South and Southeast Asia</article-title><source>Zookeys</source><day>19</day><month>8</month><year>2020</year><volume>961</volume><fpage>41</fpage><lpage>118</lpage><pub-id pub-id-type="doi">10.3897/zookeys.961.53058</pub-id></mixed-citation></tp:treatment-meta><tp:nomenclature><tp:taxon-name><object-id xmlns:xlink="http://www.w3.org/1999/xlink" content-type="arpha" xlink:type="simple">92B0A56F-C1B0-5146-9204-E307F32C7C24</object-id>
              <tp:taxon-name-part taxon-name-part-type="genus" reg="Merizocera">Merizocera</tp:taxon-name-part>
              <tp:taxon-name-part taxon-name-part-type="species" reg="tanintharyi">tanintharyi</tp:taxon-name-part>
              <object-id xmlns:xlink="http://www.w3.org/1999/xlink" content-type="zoobank" xlink:type="simple">http://zoobank.org/7ECF3725-D050-4174-9B28-FB209AD7AB8B</object-id>
            </tp:taxon-name><tp:taxon-authority>Li</tp:taxon-authority><tp:taxon-status xmlns:xlink="http://www.w3.org/1999/xlink" xlink:type="simple">sp. nov.</tp:taxon-status><xref ref-type="fig" rid="F38">Figures 38</xref><xref ref-type="fig" rid="F39">, 39</xref><xref ref-type="fig" rid="F54">, 54</xref></tp:nomenclature><tp:treatment-sec sec-type="type material" id="SECID0EEQCI"><title>Type material.</title><p><bold><italic>Holotype</italic></bold>: male (<named-content xmlns:xlink="http://www.w3.org/1999/xlink" content-type="dwc:institutional_code" xlink:type="simple">IZCAS</named-content>), Tanintharyi Nature Reserve (<named-content xmlns:xlink="http://www.w3.org/1999/xlink" content-type="dwc:verbatimCoordinates" xlink:type="simple"><named-content content-type="geo-json" specific-use="{&#34;type&#34;:&#34;Point&#34;,&#34;coordinates&#34;:[98.192500,14.735333]}" id="NCID0EXQCI" xlink:type="simple">14°44.12'N, 98°11.55'E</named-content></named-content>, elevation 307 m), <bold>Myanmar</bold>, 24 October 2017, Z. Chen leg. <bold><italic>Paratypes</italic></bold>: 1 male and 3 females (<named-content xmlns:xlink="http://www.w3.org/1999/xlink" content-type="dwc:institutional_code" xlink:type="simple">IZCAS</named-content>), same data as holotype.</p></tp:treatment-sec><tp:treatment-sec sec-type="etymology" id="SECID0EGRCI"><title>Etymology.</title><p>The specific name refers to the type locality; noun in apposition.</p></tp:treatment-sec><tp:treatment-sec sec-type="diagnosis" id="SECID0ELRCI"><title>Diagnosis.</title><p>Diagnosis features of males and females are discussed in <italic><tp:taxon-name><tp:taxon-name-part taxon-name-part-type="genus" reg="Merizocera">M.</tp:taxon-name-part> <tp:taxon-name-part taxon-name-part-type="species" reg="mainling">mainling</tp:taxon-name-part></tp:taxon-name></italic> sp. nov. Recognised by a wide and appendage-like conductor as long as the embolus (Fig. <xref ref-type="fig" rid="F38">38B</xref>). It can be distinguished from the <italic><tp:taxon-name><tp:taxon-name-part taxon-name-part-type="genus" reg="Psiloderces">Psiloderces</tp:taxon-name-part> <tp:taxon-name-part taxon-name-part-type="species" reg="leucopygius">leucopygius</tp:taxon-name-part></tp:taxon-name></italic> group by an inconspicuous cymbial protrusion and a distinct conductor (vs. distinct or short cymbial protrusion and an inconspicuous conductor in the <italic><tp:taxon-name><tp:taxon-name-part taxon-name-part-type="genus" reg="Psiloderces"/><tp:taxon-name-part taxon-name-part-type="species" reg="leucopygius">leucopygius</tp:taxon-name-part></tp:taxon-name></italic> group).</p><fig id="F38" position="float" orientation="portrait"><object-id xmlns:xlink="http://www.w3.org/1999/xlink" content-type="doi" xlink:type="simple">10.3897/zookeys.961.53058.figure38</object-id><object-id xmlns:xlink="http://www.w3.org/1999/xlink" content-type="arpha" xlink:type="simple">F065B1DB-7D8F-5721-8FFC-8A955E2C6AE7</object-id><label>Figure 38.</label><caption><p><italic><tp:taxon-name><tp:taxon-name-part taxon-name-part-type="genus" reg="Merizocera">Merizocera</tp:taxon-name-part> <tp:taxon-name-part taxon-name-part-type="species" reg="tanintharyi">tanintharyi</tp:taxon-name-part></tp:taxon-name></italic> sp. nov., holotype male. <bold>A</bold> Bulb, dorsal view <bold>B</bold> bulb, dorsal view, embolus and conductor distorted <bold>C</bold> palp, prolateral view <bold>D</bold> palp, retrolateral view. Abbreviations: CO = conductor, CP = cymbial protrusion, EM = embolus.</p></caption><graphic xmlns:xlink="http://www.w3.org/1999/xlink" xlink:href="zookeys-961-041-g038.jpg" position="float" orientation="portrait" xlink:type="simple" id="oo_443264.jpg"><uri content-type="original_file" xlink:type="simple">https://binary.pensoft.net/fig/443264</uri></graphic></fig></tp:treatment-sec><tp:treatment-sec sec-type="description" id="SECID0EVTCI"><title>Description.</title><p><bold>Male</bold> (holotype). Total length 1.76; carapace 0.85 long, 0.74 wide; abdomen 0.95 long, 0.59 wide. Carapace circular, brownish, with dark brown marks laterally and dark brown median line (Fig. <xref ref-type="fig" rid="F39">39C</xref>). Fovea shallow. Thoracic region distinctly elevated medially. Clypeus, labium and sternum dark brown. Abdomen slightly elongated, dark brown. Legs light brown; measurements: I 9.11 (2.66, 0.31, 2.97, 2.25, 0.92), II 7.14 (1.90, 0.27, 2.10, 1.98, 0.89), III 5.50 (1.53, 0.26, 1.64, 1.44, 0.63), IV 8.18 (2.20, 0.29, 2.45, 2.28, 0.96). Palp (Fig. <xref ref-type="fig" rid="F38">38A–D</xref>): femur slender, 1/3 patella length; patella not swollen; tibia not swollen, 1/2 femur length; cymbium with distal protrusion, length ratio of dorsal elongation and cymbium 0.40; bulb pale yellow, pyriform with embolus and conductor emerging distally, attached but separated at the tip; embolus pointed and darken at the tip; conductor gradually thinner at the tip.</p><p><bold>Female</bold> (paratype). Similar to the male in colouration and general features but slightly larger (Fig. <xref ref-type="fig" rid="F39">39D, E</xref>). Measurements: total length 1.66; carapace 0.75 long, 0.62 wide; abdomen 0.91 long, 0.71 wide. Leg measurements: I 6.12 (1.55, 0.25, 1.82, 1.60, 0.90), II 4.80 (1.23, 0.23, 1.38, 1.24, 0.72), III 3.90 (1.03, 0.22, 1.09, 0.99, 0.57), IV missing. Epigastric area (Fig. <xref ref-type="fig" rid="F39">39B</xref>): dark brown elliptical patch, medially with pale yellow slit. Endogyne (Fig. <xref ref-type="fig" rid="F39">39A</xref>) with three pairs of short tubular spermathecae, lateral pairs relatively widely separated, median two pairs attached closely together.</p><fig id="F39" position="float" orientation="portrait"><object-id xmlns:xlink="http://www.w3.org/1999/xlink" content-type="doi" xlink:type="simple">10.3897/zookeys.961.53058.figure39</object-id><object-id xmlns:xlink="http://www.w3.org/1999/xlink" content-type="arpha" xlink:type="simple">FE5425B0-B401-551B-9D33-8EC84C9119A4</object-id><label>Figure 39.</label><caption><p><italic><tp:taxon-name><tp:taxon-name-part taxon-name-part-type="genus" reg="Merizocera">Merizocera</tp:taxon-name-part> <tp:taxon-name-part taxon-name-part-type="species" reg="tanintharyi">tanintharyi</tp:taxon-name-part></tp:taxon-name></italic> sp. nov., holotype male and paratype female. <bold>A</bold> Endogyne, dorsal view <bold>B</bold> female epigastric area, ventral view <bold>C</bold> male habitus, dorsal view <bold>D</bold> female habitus, dorsal view <bold>E</bold> female habitus, ventral view. Abbreviation: SP = spermatheca.</p></caption><graphic xmlns:xlink="http://www.w3.org/1999/xlink" xlink:href="zookeys-961-041-g039.jpg" position="float" orientation="portrait" xlink:type="simple" id="oo_443266.jpg"><uri content-type="original_file" xlink:type="simple">https://binary.pensoft.net/fig/443266</uri></graphic></fig></tp:treatment-sec><tp:treatment-sec sec-type="distribution" id="SECID0EXVCI"><title>Distribution.</title><p>Known only from the type locality (Myanmar; Fig. <xref ref-type="fig" rid="F54">54</xref>).</p></tp:treatment-sec><tp:treatment-sec><!--Section generated to contain objects referenced in tp:taxon-treatment.--><fig id="F54" position="float" orientation="portrait"><object-id xmlns:xlink="http://www.w3.org/1999/xlink" content-type="doi" xlink:type="simple">10.3897/zookeys.961.53058.figure54</object-id><object-id xmlns:xlink="http://www.w3.org/1999/xlink" content-type="arpha" xlink:type="simple">BB321B8C-E6DF-5D50-9294-CB33E30DACB5</object-id><label>Figure 54.</label><caption><p>Distribution records of the new species of <italic><tp:taxon-name><tp:taxon-name-part taxon-name-part-type="genus" reg="Merizocera">Merizocera</tp:taxon-name-part></tp:taxon-name></italic> from Thailand, Myanmar and Singapore. <bold>1</bold><italic><tp:taxon-name><tp:taxon-name-part taxon-name-part-type="genus" reg="Merizocera">M.</tp:taxon-name-part> <tp:taxon-name-part taxon-name-part-type="species" reg="betong">betong</tp:taxon-name-part></tp:taxon-name></italic> sp. nov. <bold>2</bold><italic><tp:taxon-name><tp:taxon-name-part taxon-name-part-type="genus" reg="Merizocera">M.</tp:taxon-name-part> <tp:taxon-name-part taxon-name-part-type="species" reg="mandai">mandai</tp:taxon-name-part></tp:taxon-name></italic> sp. nov. <bold>3</bold><italic><tp:taxon-name><tp:taxon-name-part taxon-name-part-type="genus" reg="Merizocera">M.</tp:taxon-name-part> <tp:taxon-name-part taxon-name-part-type="species" reg="krabi">krabi</tp:taxon-name-part></tp:taxon-name></italic> sp. nov. <bold>4</bold><italic><tp:taxon-name><tp:taxon-name-part taxon-name-part-type="genus" reg="Merizocera">M.</tp:taxon-name-part> <tp:taxon-name-part taxon-name-part-type="species" reg="phuket">phuket</tp:taxon-name-part></tp:taxon-name></italic> sp. nov. <bold>5</bold><italic><tp:taxon-name><tp:taxon-name-part taxon-name-part-type="genus" reg="Merizocera">M.</tp:taxon-name-part> <tp:taxon-name-part taxon-name-part-type="species" reg="ranong">ranong</tp:taxon-name-part></tp:taxon-name></italic> sp. nov. <bold>6</bold><italic><tp:taxon-name><tp:taxon-name-part taxon-name-part-type="genus" reg="Merizocera">M.</tp:taxon-name-part> <tp:taxon-name-part taxon-name-part-type="species" reg="tak">tak</tp:taxon-name-part></tp:taxon-name></italic> sp. nov. <bold>7</bold><italic><tp:taxon-name><tp:taxon-name-part taxon-name-part-type="genus" reg="Merizocera">M.</tp:taxon-name-part> <tp:taxon-name-part taxon-name-part-type="species" reg="tanintharyi">tanintharyi</tp:taxon-name-part></tp:taxon-name></italic> sp. nov. <bold>8</bold><italic><tp:taxon-name><tp:taxon-name-part taxon-name-part-type="genus" reg="Merizocera">M.</tp:taxon-name-part> <tp:taxon-name-part taxon-name-part-type="species" reg="yala">yala</tp:taxon-name-part></tp:taxon-name></italic> sp. nov.</p></caption><graphic xmlns:xlink="http://www.w3.org/1999/xlink" xlink:href="zookeys-961-041-g054.jpg" position="float" orientation="portrait" xlink:type="simple" id="oo_443281.jpg"><uri content-type="original_file" xlink:type="simple">https://binary.pensoft.net/fig/443281</uri></graphic></fig></tp:treatment-sec></tp:taxon-treatment>
