# Supplementary material for: Twenty-eight new species of the spider genus Merizocera Fage, 1912 (Araneae, Psilodercidae) from South and Southeast Asia
Source: Zookeys. 2020 Aug 19;961:41–118. doi: 10.3897/zookeys.961.53058 (PMC7449989; doi:10.3897/zookeys.961.53058)
Supplement: XML Treatment for Merizocera tengchong [file zookeys.961.53058-treatment23.xml]

<!DOCTYPE tp:taxon-treatment
  PUBLIC "-//TaxonX//DTD Taxonomic Treatment Publishing DTD v0 20100105//EN" "tax-treatment-NSO.dtd">
<tp:taxon-treatment xmlns:tp="http://www.plazi.org/taxpub"><tp:treatment-meta><kwd-group><label>Taxon classification</label><kwd><named-content xmlns:xlink="http://www.w3.org/1999/xlink" content-type="kingdom">Animalia</named-content></kwd><kwd><named-content xmlns:xlink="http://www.w3.org/1999/xlink" content-type="order">Araneae</named-content></kwd><kwd><named-content xmlns:xlink="http://www.w3.org/1999/xlink" content-type="family">Psilodercidae</named-content></kwd></kwd-group><mixed-citation publication-type="journal"><person-group><name><surname>Chang</surname><given-names>Wan-Jin</given-names></name><name><surname>Yao</surname><given-names>Zhiyuan</given-names></name><name><surname>Li</surname><given-names>Shuqiang</given-names></name></person-group><article-title>Twenty-eight new species of the spider genus <italic><tp:taxon-name><tp:taxon-name-part taxon-name-part-type="genus" reg="Merizocera">Merizocera</tp:taxon-name-part></tp:taxon-name></italic> Fage, 1912 (<tp:taxon-name><tp:taxon-name-part taxon-name-part-type="order">Araneae</tp:taxon-name-part></tp:taxon-name>, <tp:taxon-name><tp:taxon-name-part taxon-name-part-type="family">Psilodercidae</tp:taxon-name-part></tp:taxon-name>) from South and Southeast Asia</article-title><source>Zookeys</source><day>19</day><month>8</month><year>2020</year><volume>961</volume><fpage>41</fpage><lpage>118</lpage><pub-id pub-id-type="doi">10.3897/zookeys.961.53058</pub-id></mixed-citation></tp:treatment-meta><tp:nomenclature><tp:taxon-name><object-id xmlns:xlink="http://www.w3.org/1999/xlink" content-type="arpha" xlink:type="simple">D79BD504-7236-5992-BCB2-BE7C1028717B</object-id>
              <tp:taxon-name-part taxon-name-part-type="genus" reg="Merizocera">Merizocera</tp:taxon-name-part>
              <tp:taxon-name-part taxon-name-part-type="species" reg="tengchong">tengchong</tp:taxon-name-part>
              <object-id xmlns:xlink="http://www.w3.org/1999/xlink" content-type="zoobank" xlink:type="simple">http://zoobank.org/5BF76A00-C9E3-4B05-93BF-06E37778DD53</object-id>
            </tp:taxon-name><tp:taxon-authority>Li</tp:taxon-authority><tp:taxon-status xmlns:xlink="http://www.w3.org/1999/xlink" xlink:type="simple">sp. nov.</tp:taxon-status><xref ref-type="fig" rid="F40">Figures 40</xref><xref ref-type="fig" rid="F41">, 41</xref><xref ref-type="fig" rid="F53">, 53</xref></tp:nomenclature><tp:treatment-sec sec-type="type material" id="SECID0EWXCI"><title>Type material.</title><p><bold><italic>Holotype</italic></bold>: male (<named-content xmlns:xlink="http://www.w3.org/1999/xlink" content-type="dwc:institutional_code" xlink:type="simple">IZCAS</named-content>), Gaoligongshan National Nature Reserve (<named-content xmlns:xlink="http://www.w3.org/1999/xlink" content-type="dwc:verbatimCoordinates" xlink:type="simple"><named-content content-type="geo-json" specific-use="{&#34;type&#34;:&#34;Point&#34;,&#34;coordinates&#34;:[98.767667,24.829000]}" id="NCID0EJYCI" xlink:type="simple">24°49.74'N, 98°46.06'E</named-content></named-content>, elevation 2177 m), Tengchong County, Baoshan, <bold>Yunnan</bold>, <bold>China</bold>, 21–22 June 2013, Z. Zhao and J. Liu leg. <bold><italic>Paratype</italic></bold>: 1 male (<named-content xmlns:xlink="http://www.w3.org/1999/xlink" content-type="dwc:institutional_code" xlink:type="simple">IZCAS</named-content>), same data as holotype.</p></tp:treatment-sec><tp:treatment-sec sec-type="etymology" id="SECID0E1YCI"><title>Etymology.</title><p>The specific name refers to the type locality; noun in apposition.</p></tp:treatment-sec><tp:treatment-sec sec-type="diagnosis" id="SECID0E6YCI"><title>Diagnosis.</title><p>Males can be recognised from congeners by the webbed feet-like embolus with a basally attached, stalked apophysis bearing a globose tip (Fig. <xref ref-type="fig" rid="F40">40B</xref>).</p><fig id="F40" position="float" orientation="portrait"><object-id xmlns:xlink="http://www.w3.org/1999/xlink" content-type="doi" xlink:type="simple">10.3897/zookeys.961.53058.figure40</object-id><object-id xmlns:xlink="http://www.w3.org/1999/xlink" content-type="arpha" xlink:type="simple">0FA73109-5881-54AE-809C-9A6B2DAF72A0</object-id><label>Figure 40.</label><caption><p><italic><tp:taxon-name><tp:taxon-name-part taxon-name-part-type="genus" reg="Merizocera">Merizocera</tp:taxon-name-part> <tp:taxon-name-part taxon-name-part-type="species" reg="tengchong">tengchong</tp:taxon-name-part></tp:taxon-name></italic> sp. nov., holotype male. <bold>A</bold> Bulb, dorsal view <bold>B</bold> bulb, retrolateral view <bold>C</bold> palp, prolateral view <bold>D</bold> palp, retrolateral view. Abbreviations: CO = conductor, CP = cymbial protrusion, EM = embolus, SA = stalked apophysis.</p></caption><graphic xmlns:xlink="http://www.w3.org/1999/xlink" xlink:href="zookeys-961-041-g040.jpg" position="float" orientation="portrait" xlink:type="simple" id="oo_443267.jpg"><uri content-type="original_file" xlink:type="simple">https://binary.pensoft.net/fig/443267</uri></graphic></fig></tp:treatment-sec><tp:treatment-sec sec-type="description" id="SECID0EJ1CI"><title>Description.</title><p><bold>Male</bold> (holotype). Total length 1.53; carapace 0.67 long, 0.59 wide; abdomen 0.81 long, 0.49 wide. Carapace circular, brown, with dark brown radiating marks (Fig. <xref ref-type="fig" rid="F41">41C</xref>). Fovea shallow. Thoracic region distinctly elevated medially. Clypeus, labium, and sternum dark brown. Abdomen slightly elongated, dark brown. Legs light brown; measurements: I 5.71 (1.50, 0.25, 1.76, 1.45, 0.75), II and III missing, IV 5.00 (1.31, 0.22, 1.53, 1.23, 0.71). Palp (Fig. <xref ref-type="fig" rid="F40">40A–D</xref>): femur slender, thrice longer than patella; patella not swollen; tibia swollen proximally; cymbium with distal protrusion, 1/3 length of femur, length ratio of dorsal elongation and cymbium 0.47; bulb light brown, elongated pyriform, with embolus and conductor arising distally; embolus webbed feet-like with darken tip, attached with thin stalked apophysis bearing globose end, embolus length similar to bulb length; conductor needle-like and slightly bent, 1/4 as long as embolus.</p><fig id="F41" position="float" orientation="portrait"><object-id xmlns:xlink="http://www.w3.org/1999/xlink" content-type="doi" xlink:type="simple">10.3897/zookeys.961.53058.figure41</object-id><object-id xmlns:xlink="http://www.w3.org/1999/xlink" content-type="arpha" xlink:type="simple">B5E4EC51-7CF5-5CD8-AC1A-727BE54FF8E8</object-id><label>Figure 41.</label><caption><p><italic><tp:taxon-name><tp:taxon-name-part taxon-name-part-type="genus" reg="Merizocera">Merizocera</tp:taxon-name-part> <tp:taxon-name-part taxon-name-part-type="species" reg="tengchong">tengchong</tp:taxon-name-part></tp:taxon-name></italic> sp. nov., holotype male. <bold>A</bold> Habitus, dorsal view <bold>B</bold> habitus, ventral view.</p></caption><graphic xmlns:xlink="http://www.w3.org/1999/xlink" xlink:href="zookeys-961-041-g041.jpg" position="float" orientation="portrait" xlink:type="simple" id="oo_443268.jpg"><uri content-type="original_file" xlink:type="simple">https://binary.pensoft.net/fig/443268</uri></graphic></fig><p><bold>Female.</bold> Unknown.</p></tp:treatment-sec><tp:treatment-sec sec-type="distribution" id="SECID0EZ2CI"><title>Distribution.</title><p>Known only from the type locality (China; Fig. <xref ref-type="fig" rid="F53">53</xref>).</p></tp:treatment-sec><tp:treatment-sec><!--Section generated to contain objects referenced in tp:taxon-treatment.--><fig id="F53" position="float" orientation="portrait"><object-id xmlns:xlink="http://www.w3.org/1999/xlink" content-type="doi" xlink:type="simple">10.3897/zookeys.961.53058.figure53</object-id><object-id xmlns:xlink="http://www.w3.org/1999/xlink" content-type="arpha" xlink:type="simple">8EB6BB70-6AD2-50F0-B0FD-27C559E9CE89</object-id><label>Figure 53.</label><caption><p>Distribution records of the new species of <italic><tp:taxon-name><tp:taxon-name-part taxon-name-part-type="genus" reg="Merizocera">Merizocera</tp:taxon-name-part></tp:taxon-name></italic> from China and Myanmar. <bold>1</bold><italic><tp:taxon-name><tp:taxon-name-part taxon-name-part-type="genus" reg="Merizocera">M.</tp:taxon-name-part> <tp:taxon-name-part taxon-name-part-type="species" reg="baoshan">baoshan</tp:taxon-name-part></tp:taxon-name></italic> sp. nov. <bold>2</bold><italic><tp:taxon-name><tp:taxon-name-part taxon-name-part-type="genus" reg="Merizocera">M.</tp:taxon-name-part> <tp:taxon-name-part taxon-name-part-type="species" reg="hponkanrazi">hponkanrazi</tp:taxon-name-part></tp:taxon-name></italic> sp. nov. <bold>3</bold><italic><tp:taxon-name><tp:taxon-name-part taxon-name-part-type="genus" reg="Merizocera">M.</tp:taxon-name-part> <tp:taxon-name-part taxon-name-part-type="species" reg="kachin">kachin</tp:taxon-name-part></tp:taxon-name></italic> sp. nov. <bold>4</bold><italic><tp:taxon-name><tp:taxon-name-part taxon-name-part-type="genus" reg="Merizocera">M.</tp:taxon-name-part> <tp:taxon-name-part taxon-name-part-type="species" reg="lincang">lincang</tp:taxon-name-part></tp:taxon-name></italic> sp. nov. <bold>5</bold><italic><tp:taxon-name><tp:taxon-name-part taxon-name-part-type="genus" reg="Merizocera">M.</tp:taxon-name-part> <tp:taxon-name-part taxon-name-part-type="species" reg="mainling">mainling</tp:taxon-name-part></tp:taxon-name></italic> sp. nov. <bold>6</bold><italic><tp:taxon-name><tp:taxon-name-part taxon-name-part-type="genus" reg="Merizocera">M.</tp:taxon-name-part> <tp:taxon-name-part taxon-name-part-type="species" reg="nyingchi">nyingchi</tp:taxon-name-part></tp:taxon-name></italic> sp. nov. <bold>7</bold><italic><tp:taxon-name><tp:taxon-name-part taxon-name-part-type="genus" reg="Merizocera">M.</tp:taxon-name-part> <tp:taxon-name-part taxon-name-part-type="species" reg="putao">putao</tp:taxon-name-part></tp:taxon-name></italic> sp. nov. <bold>8</bold><italic><tp:taxon-name><tp:taxon-name-part taxon-name-part-type="genus" reg="Merizocera">M.</tp:taxon-name-part> <tp:taxon-name-part taxon-name-part-type="species" reg="tengchong">tengchong</tp:taxon-name-part></tp:taxon-name></italic> sp. nov. <bold>9</bold><italic><tp:taxon-name><tp:taxon-name-part taxon-name-part-type="genus" reg="Merizocera">M.</tp:taxon-name-part> <tp:taxon-name-part taxon-name-part-type="species" reg="wenshan">wenshan</tp:taxon-name-part></tp:taxon-name></italic> sp. nov. <bold>10</bold><italic><tp:taxon-name><tp:taxon-name-part taxon-name-part-type="genus" reg="Merizocera">M.</tp:taxon-name-part> <tp:taxon-name-part taxon-name-part-type="species" reg="wui">wui</tp:taxon-name-part></tp:taxon-name></italic> sp. nov. <bold>11</bold><italic><tp:taxon-name><tp:taxon-name-part taxon-name-part-type="genus" reg="Merizocera">M.</tp:taxon-name-part> <tp:taxon-name-part taxon-name-part-type="species" reg="yuxi">yuxi</tp:taxon-name-part></tp:taxon-name></italic> sp. nov.</p></caption><graphic xmlns:xlink="http://www.w3.org/1999/xlink" xlink:href="zookeys-961-041-g053.jpg" position="float" orientation="portrait" xlink:type="simple" id="oo_443280.jpg"><uri content-type="original_file" xlink:type="simple">https://binary.pensoft.net/fig/443280</uri></graphic></fig></tp:treatment-sec></tp:taxon-treatment>
